# Supplementary material for: Functional characterization and proteomic analysis of lolA in Xanthomonas campestris pv. campestris
Source: BMC Microbiol. 2019 Jan 21;19:20. doi: 10.1186/s12866-019-1387-9 (PMC6341742; doi:10.1186/s12866-019-1387-9)
Supplement: Supplementary file 2 — Table S2. List of the identified proteins from Xcc17 (wild type) and H27 (lolA mutant). The gene ID is based on X. campestris pv. campestris strain 8004. The red and blue colors denote proteins identified in Xcc17 and H27, respectively. Table S3. Localization and signal peptide prediction as well as GO analysis of differentially expressed proteins that were identified (fold change > 2.0) from Xcc17 (wild type) and H27 (lolA mutant). The † and ‡ denote that the protein is unique to Xcc17 or H27, respectively. The gene ID is based on X. campestris pv. campestris strain 8004. (XLSX 149 kb) [file 12866_2019_1387_MOESM2_ESM.xlsx]

## Sheet: 8004
Database	Protein Name	Protein ID	Gene ID	Species Symbol	Species	Gene Symbol	Accession	pI	Mass (Da)	XC17	H27	H27 vs XC17 Fold Change	Biological Process	Cellular Component	Molecular Function
X_c_pv_c_8004	Outer membrane protein assembly factor BamA	A0A0H2X927	A0A0H2X927	XANC8	Xanthomonas campestris pv. campestris (strain 8004)	bamA	tr|A0A0H2X927|A0A0H2X927_XANC8	5.33	90687	75.478	101.927	1.35	-->Gram-negative-bacterium-type cell outer membrane assembly [GO:0043165] --> protein insertion into membrane [GO:0051205]	-->cell outer membrane [GO:0009279] --> integral component of membrane [GO:0016021]
X_c_pv_c_8004	Outer membrane protein assembly factor BamD	A0A0H2X6H9	A0A0H2X6H9	XANC8	Xanthomonas campestris pv. campestris (strain 8004)	bamD	tr|A0A0H2X6H9|A0A0H2X6H9_XANC8	9.19	33544	43.482	38.223	-1.14	-->Gram-negative-bacterium-type cell outer membrane assembly [GO:0043165] --> protein insertion into membrane [GO:0051205]	-->cell outer membrane [GO:0009279]
X_c_pv_c_8004	2,3,4,5-tetrahydropyridine-2,6-dicarboxylate N-succinyltransferase	A0A0H2XAY2	A0A0H2XAY2	XANC8	Xanthomonas campestris pv. campestris (strain 8004)	dapD	tr|A0A0H2XAY2|A0A0H2XAY2_XANC8	9.87	41176	18.049	16.722	-1.08	-->diaminopimelate biosynthetic process [GO:0019877] --> lysine biosynthetic process via diaminopimelate [GO:0009089]	-->cytoplasm [GO:0005737]	-->2,3,4,5-tetrahydropyridine-2,6-dicarboxylate N-succinyltransferase activity [GO:0008666]
X_c_pv_c_8004	GTPase Der	Q4UUM0	DER	XANC8	Xanthomonas campestris pv. campestris (strain 8004)	der	sp|Q4UUM0|DER_XANC8	8.39	51357	0	2.389	100	-->ribosome biogenesis [GO:0042254]		-->GTP binding [GO:0005525]
X_c_pv_c_8004	Cell division protein FtsZ	A0A0H2XAU4	A0A0H2XAU4	XANC8	Xanthomonas campestris pv. campestris (strain 8004)	ftsZ	tr|A0A0H2XAU4|A0A0H2XAU4_XANC8	4.76	42478	0	3.185	100	-->cell septum assembly [GO:0090529] --> FtsZ-dependent cytokinesis [GO:0043093] --> protein polymerization [GO:0051258]	-->cell division site [GO:0032153] --> cytoplasm [GO:0005737]	-->GTPase activity [GO:0003924] --> GTP binding [GO:0005525]
X_c_pv_c_8004	Chaperone protein HtpG	Q4UVY7	HTPG	XANC8	Xanthomonas campestris pv. campestris (strain 8004)	htpG	sp|Q4UVY7|HTPG_XANC8	5.11	70788	0	3.185	100	-->protein folding [GO:0006457] --> response to stress [GO:0006950]	-->cytoplasm [GO:0005737]	-->ATP binding [GO:0005524] --> unfolded protein binding [GO:0051082]
X_c_pv_c_8004	Translation initiation factor IF-1	Q4UUK1	IF1	XANC8	Xanthomonas campestris pv. campestris (strain 8004)	infA	sp|Q4UUK1|IF1_XANC8	9.39	8396	6.563	0	-100		-->cytoplasm [GO:0005737]	-->rRNA binding [GO:0019843] --> translation initiation factor activity [GO:0003743]
X_c_pv_c_8004	Lipopolysaccharide assembly protein B	A0A0H2X6Z7	A0A0H2X6Z7	XANC8	Xanthomonas campestris pv. campestris (strain 8004)	lapB	tr|A0A0H2X6Z7|A0A0H2X6Z7_XANC8	5.83	44401	0	1.593	100	-->lipopolysaccharide metabolic process [GO:0008653] --> regulation of lipid biosynthetic process [GO:0046890]	-->integral component of membrane [GO:0016021] --> intrinsic component of the cytoplasmic side of the plasma membrane [GO:0031235]	-->iron ion binding [GO:0005506]
X_c_pv_c_8004	Endolytic murein transglycosylase	A0A0H2XAC3	A0A0H2XAC3	XANC8	Xanthomonas campestris pv. campestris (strain 8004)	mltG	tr|A0A0H2XAC3|A0A0H2XAC3_XANC8	9.73	38159	0	3.982	100	-->cell wall organization [GO:0071555] --> peptidoglycan biosynthetic process [GO:0009252]	-->integral component of plasma membrane [GO:0005887]	-->lyase activity [GO:0016829] --> lytic endotransglycosylase activity [GO:0008932]
X_c_pv_c_8004	Pyrophosphate--fructose 6-phosphate 1-phosphotransferase	A0A0H2X4R7	A0A0H2X4R7	XANC8	Xanthomonas campestris pv. campestris (strain 8004)	pfp	tr|A0A0H2X4R7|A0A0H2X4R7_XANC8	9.25	44855	0	9.556	100	-->fructose 6-phosphate metabolic process [GO:0006002]	-->cytoplasm [GO:0005737]	-->6-phosphofructokinase activity [GO:0003872] --> diphosphate-fructose-6-phosphate 1-phosphotransferase activity [GO:0047334] --> metal ion binding [GO:0046872]
X_c_pv_c_8004	Ribonuclease E	A0A0H2X7F4	A0A0H2X7F4	XANC8	Xanthomonas campestris pv. campestris (strain 8004)	rne	tr|A0A0H2X7F4|A0A0H2X7F4_XANC8	5.33	125816	27.074	19.111	-1.42	-->mRNA catabolic process [GO:0006402] --> rRNA processing [GO:0006364] --> tRNA processing [GO:0008033]	-->cytoplasm [GO:0005737] --> cytoplasmic side of plasma membrane [GO:0009898]	-->endoribonuclease activity [GO:0004521] --> magnesium ion binding [GO:0000287] --> ribonuclease E activity [GO:0008995] --> RNA binding [GO:0003723] --> zinc ion binding [GO:0008270]
X_c_pv_c_8004	Ribonuclease R	A0A0H2X8X8	A0A0H2X8X8	XANC8	Xanthomonas campestris pv. campestris (strain 8004)	rnr	tr|A0A0H2X8X8|A0A0H2X8X8_XANC8	6.31	89976	5.743	7.167	1.25		-->cytoplasm [GO:0005737]	-->exoribonuclease II activity [GO:0008859] --> RNA binding [GO:0003723]
X_c_pv_c_8004	50S ribosomal protein L11	Q4URC8	RL11	XANC8	Xanthomonas campestris pv. campestris (strain 8004)	rplK	sp|Q4URC8|RL11_XANC8	10	14880	10.665	10.352	-1.03	-->translation [GO:0006412]	-->ribosome [GO:0005840]	-->rRNA binding [GO:0019843] --> structural constituent of ribosome [GO:0003735]
X_c_pv_c_8004	RNA polymerase sigma factor RpoD	A0A0H2XBP7	A0A0H2XBP7	XANC8	Xanthomonas campestris pv. campestris (strain 8004)	rpoD	tr|A0A0H2XBP7|A0A0H2XBP7_XANC8	4.89	69904	4.102	0	-100	-->transcription initiation from bacterial-type RNA polymerase promoter [GO:0001123]	-->cytoplasm [GO:0005737]	-->DNA binding [GO:0003677] --> sigma factor activity [GO:0016987] --> transcription factor activity, sequence-specific DNA binding [GO:0003700]
X_c_pv_c_8004	Protein-export membrane protein SecF	A0A0H2X6J8	A0A0H2X6J8	XANC8	Xanthomonas campestris pv. campestris (strain 8004)	secF	tr|A0A0H2X6J8|A0A0H2X6J8_XANC8	6.35	35338	1.641	0	-100	-->intracellular protein transmembrane transport [GO:0065002] --> protein targeting [GO:0006605] --> protein transport by the Sec complex [GO:0043952]	-->integral component of membrane [GO:0016021] --> intracellular [GO:0005622] --> plasma membrane [GO:0005886]	-->P-P-bond-hydrolysis-driven protein transmembrane transporter activity [GO:0015450]
X_c_pv_c_8004	Trigger factor	Q4URL3	TIG	XANC8	Xanthomonas campestris pv. campestris (strain 8004)	tig	sp|Q4URL3|TIG_XANC8	5.29	48284	11.486	0	-100	-->cell cycle [GO:0007049] --> cell division [GO:0051301] --> protein folding [GO:0006457] --> protein transport [GO:0015031]	-->cytoplasm [GO:0005737]	-->peptidyl-prolyl cis-trans isomerase activity [GO:0003755]
X_c_pv_c_8004	Outer membrane protein	A0A0H2X2G4	A0A0H2X2G4	XANC8	Xanthomonas campestris pv. campestris (strain 8004)	XC_0017	tr|A0A0H2X2G4|A0A0H2X2G4_XANC8	5.18	47114	141.931	103.52	-1.37
X_c_pv_c_8004	Uncharacterized protein	A0A0H2X267	A0A0H2X267	XANC8	Xanthomonas campestris pv. campestris (strain 8004)	XC_0024	tr|A0A0H2X267|A0A0H2X267_XANC8	5.12	63209	6.563	5.574	-1.18
X_c_pv_c_8004	Uncharacterized protein	A0A0H2X3R7	A0A0H2X3R7	XANC8	Xanthomonas campestris pv. campestris (strain 8004)	XC_0033	tr|A0A0H2X3R7|A0A0H2X3R7_XANC8	5.09	14917	9.845	11.945	1.21
X_c_pv_c_8004	Uncharacterized protein	A0A0H2X2J6	A0A0H2X2J6	XANC8	Xanthomonas campestris pv. campestris (strain 8004)	XC_0049	tr|A0A0H2X2J6|A0A0H2X2J6_XANC8	6.78	28826	0	3.185	100
X_c_pv_c_8004	TonB-dependent receptor	A0A0H2X3S9	A0A0H2X3S9	XANC8	Xanthomonas campestris pv. campestris (strain 8004)	XC_0050	tr|A0A0H2X3S9|A0A0H2X3S9_XANC8	7.88	97219	87.784	84.408	-1.04	-->transport [GO:0006810]	-->cell outer membrane [GO:0009279]	-->receptor activity [GO:0004872]
X_c_pv_c_8004	Uncharacterized protein	A0A0H2X2A9	A0A0H2X2A9	XANC8	Xanthomonas campestris pv. campestris (strain 8004)	XC_0086	tr|A0A0H2X2A9|A0A0H2X2A9_XANC8	10.14	27418	0	1.593	100
X_c_pv_c_8004	TldD protein	A0A0H2X2N7	A0A0H2X2N7	XANC8	Xanthomonas campestris pv. campestris (strain 8004)	XC_0094	tr|A0A0H2X2N7|A0A0H2X2N7_XANC8	5.72	48814	6.563	0	-100			-->metallopeptidase activity [GO:0008237]
X_c_pv_c_8004	TldD protein	A0A0H2X3V8	A0A0H2X3V8	XANC8	Xanthomonas campestris pv. campestris (strain 8004)	XC_0096	tr|A0A0H2X3V8|A0A0H2X3V8_XANC8	8.39	60089	4.102	0	-100		-->integral component of membrane [GO:0016021]	-->metallopeptidase activity [GO:0008237]
X_c_pv_c_8004	ATP-dependent DNA ligase	A0A0H2X2G3	A0A0H2X2G3	XANC8	Xanthomonas campestris pv. campestris (strain 8004)	XC_0109	tr|A0A0H2X2G3|A0A0H2X2G3_XANC8	9.97	106913	3.282	1.593	-2.06	-->DNA recombination [GO:0006310] --> DNA repair [GO:0006281]		-->ATP binding [GO:0005524] --> DNA ligase (ATP) activity [GO:0003910]
X_c_pv_c_8004	TonB-dependent receptor	A0A0H2X3X0	A0A0H2X3X0	XANC8	Xanthomonas campestris pv. campestris (strain 8004)	XC_0124	tr|A0A0H2X3X0|A0A0H2X3X0_XANC8	4.91	117738	18.869	0	-100	-->transport [GO:0006810]	-->cell outer membrane [GO:0009279]	-->receptor activity [GO:0004872]
X_c_pv_c_8004	IS1479 transposase	A0A0H2X2T0	A0A0H2X2T0	XANC8	Xanthomonas campestris pv. campestris (strain 8004)	XC_0133	tr|A0A0H2X2T0|A0A0H2X2T0_XANC8	9.76	36822	4.102	3.185	-1.29	-->transposition, DNA-mediated [GO:0006313]		-->DNA binding [GO:0003677] --> transposase activity [GO:0004803]
X_c_pv_c_8004	Uncharacterized protein	A0A0H2X2T2	A0A0H2X2T2	XANC8	Xanthomonas campestris pv. campestris (strain 8004)	XC_0215	tr|A0A0H2X2T2|A0A0H2X2T2_XANC8	4.53	21833	164.903	242.873	1.47
X_c_pv_c_8004	Peptidyl-dipeptidase	A0A0H2X478	A0A0H2X478	XANC8	Xanthomonas campestris pv. campestris (strain 8004)	XC_0240	tr|A0A0H2X478|A0A0H2X478_XANC8	5.44	77182	0	7.963	100			-->metal ion binding [GO:0046872] --> metalloendopeptidase activity [GO:0004222]
X_c_pv_c_8004	Dipeptidyl anminopeptidase	A0A0H2X4C6	A0A0H2X4C6	XANC8	Xanthomonas campestris pv. campestris (strain 8004)	XC_0253	tr|A0A0H2X4C6|A0A0H2X4C6_XANC8	5.54	75389	6.563	0	-100			-->serine-type peptidase activity [GO:0008236]
X_c_pv_c_8004	Uncharacterized protein	A0A0H2X4E0	A0A0H2X4E0	XANC8	Xanthomonas campestris pv. campestris (strain 8004)	XC_0268	tr|A0A0H2X4E0|A0A0H2X4E0_XANC8	10.77	46349	1.641	0	-100
X_c_pv_c_8004	Uncharacterized protein	A0A0H2X3E2	A0A0H2X3E2	XANC8	Xanthomonas campestris pv. campestris (strain 8004)	XC_0347	tr|A0A0H2X3E2|A0A0H2X3E2_XANC8	5.86	15840	4.102	0	-100
X_c_pv_c_8004	TonB-dependent receptor	A0A0H2X3I9	A0A0H2X3I9	XANC8	Xanthomonas campestris pv. campestris (strain 8004)	XC_0405	tr|A0A0H2X3I9|A0A0H2X3I9_XANC8	8.51	78149	45.943	40.612	-1.13	-->siderophore transport [GO:0015891]	-->cell outer membrane [GO:0009279]	-->iron ion binding [GO:0005506] --> receptor activity [GO:0004872]
X_c_pv_c_8004	Uncharacterized protein	A0A0H2X4R6	A0A0H2X4R6	XANC8	Xanthomonas campestris pv. campestris (strain 8004)	XC_0414	tr|A0A0H2X4R6|A0A0H2X4R6_XANC8	6.64	12753	1.641	1.593	-1.03	-->primary metabolic process [GO:0044238]
X_c_pv_c_8004	Dihydrolipoamide acetyltransferase component of pyruvate dehydrogenase complex	A0A0H2X324	A0A0H2X324	XANC8	Xanthomonas campestris pv. campestris (strain 8004)	XC_0441	tr|A0A0H2X324|A0A0H2X324_XANC8	5.52	51671	9.025	7.963	-1.13	-->metabolic process [GO:0008152]		-->transferase activity, transferring acyl groups [GO:0016746]
X_c_pv_c_8004	Membrane protein	A0A0H2X4T9	A0A0H2X4T9	XANC8	Xanthomonas campestris pv. campestris (strain 8004)	XC_0470	tr|A0A0H2X4T9|A0A0H2X4T9_XANC8	9.58	39719	39.38	36.63	-1.08		-->integral component of membrane [GO:0016021]
X_c_pv_c_8004	Biotin carboxylase subunit of acetyl CoA carboxylase	A0A0H2X393	A0A0H2X393	XANC8	Xanthomonas campestris pv. campestris (strain 8004)	XC_0527	tr|A0A0H2X393|A0A0H2X393_XANC8	6.74	49789	18.049	12.741	-1.42			-->ATP binding [GO:0005524] --> biotin carboxylase activity [GO:0004075] --> metal ion binding [GO:0046872]
X_c_pv_c_8004	Uncharacterized protein	A0A0H2X3U0	A0A0H2X3U0	XANC8	Xanthomonas campestris pv. campestris (strain 8004)	XC_0543	tr|A0A0H2X3U0|A0A0H2X3U0_XANC8	5.1	108805	32.816	23.093	-1.42	-->transport [GO:0006810]	-->cell outer membrane [GO:0009279]	-->receptor activity [GO:0004872]
X_c_pv_c_8004	Ferric pseudobactin M114 receptor protein	A0A0H2X3W0	A0A0H2X3W0	XANC8	Xanthomonas campestris pv. campestris (strain 8004)	XC_0558	tr|A0A0H2X3W0|A0A0H2X3W0_XANC8	8.92	89162	3.282	1.593	-2.06	-->siderophore transport [GO:0015891]	-->cell outer membrane [GO:0009279]	-->iron ion binding [GO:0005506] --> receptor activity [GO:0004872]
X_c_pv_c_8004	Uncharacterized protein	A0A0H2X548	A0A0H2X548	XANC8	Xanthomonas campestris pv. campestris (strain 8004)	XC_0569	tr|A0A0H2X548|A0A0H2X548_XANC8	5.26	24624	7.384	9.556	1.29
X_c_pv_c_8004	Pyruvate dehydrogenase E1 component	A0A0H2X537	A0A0H2X537	XANC8	Xanthomonas campestris pv. campestris (strain 8004)	XC_0588	tr|A0A0H2X537|A0A0H2X537_XANC8	5.77	99924	8.204	8.759	1.07			-->pyruvate dehydrogenase (acetyl-transferring) activity [GO:0004739]
X_c_pv_c_8004	Dipeptidyl peptidase IV	A0A0H2X586	A0A0H2X586	XANC8	Xanthomonas campestris pv. campestris (strain 8004)	XC_0611	tr|A0A0H2X586|A0A0H2X586_XANC8	6.75	88691	21.331	0	-100			-->serine-type peptidase activity [GO:0008236]
X_c_pv_c_8004	Glucanase	A0A0H2X3T6	A0A0H2X3T6	XANC8	Xanthomonas campestris pv. campestris (strain 8004)	XC_0626	tr|A0A0H2X3T6|A0A0H2X3T6_XANC8	7.79	59721	3.282	0	-100	-->cellulose catabolic process [GO:0030245]		-->hydrolase activity, hydrolyzing O-glycosyl compounds [GO:0004553]
X_c_pv_c_8004	Uncharacterized protein	A0A0H2X3I1	A0A0H2X3I1	XANC8	Xanthomonas campestris pv. campestris (strain 8004)	XC_0630	tr|A0A0H2X3I1|A0A0H2X3I1_XANC8	7.07	27868	9.025	0	-100
X_c_pv_c_8004	Zinc protease	A0A0H2X3I5	A0A0H2X3I5	XANC8	Xanthomonas campestris pv. campestris (strain 8004)	XC_0636	tr|A0A0H2X3I5|A0A0H2X3I5_XANC8	6.2	103340	9.025	4.778	-1.89			-->metal ion binding [GO:0046872] --> peptidase activity [GO:0008233]
X_c_pv_c_8004	Endoglucanase	A0A0H2X429	A0A0H2X429	XANC8	Xanthomonas campestris pv. campestris (strain 8004)	XC_0639	tr|A0A0H2X429|A0A0H2X429_XANC8	6.48	52551	24.612	10.352	-2.38	-->cellulose catabolic process [GO:0030245]		-->carbohydrate binding [GO:0030246] --> cellulase activity [GO:0008810]
X_c_pv_c_8004	Multidrug resistance efflux pump	A0A0H2X5B4	A0A0H2X5B4	XANC8	Xanthomonas campestris pv. campestris (strain 8004)	XC_0672	tr|A0A0H2X5B4|A0A0H2X5B4_XANC8	10.31	42084	4.922	3.982	-1.24	-->protein secretion [GO:0009306]	-->integral component of membrane [GO:0016021]
X_c_pv_c_8004	TonB-dependent receptor	A0A0H2X5D2	A0A0H2X5D2	XANC8	Xanthomonas campestris pv. campestris (strain 8004)	XC_0687	tr|A0A0H2X5D2|A0A0H2X5D2_XANC8	4.96	85525	21.331	7.167	-2.98	-->transport [GO:0006810]	-->cell outer membrane [GO:0009279]	-->receptor activity [GO:0004872]
X_c_pv_c_8004	Rod shape-determining protein	A0A0H2X5D7	A0A0H2X5D7	XANC8	Xanthomonas campestris pv. campestris (strain 8004)	XC_0692	tr|A0A0H2X5D7|A0A0H2X5D7_XANC8	8.2	45889	0	5.574	100	-->regulation of cell shape [GO:0008360]	-->integral component of membrane [GO:0016021]
X_c_pv_c_8004	Membrane-bound lytic transglycosylase	A0A0H2X5Q1	A0A0H2X5Q1	XANC8	Xanthomonas campestris pv. campestris (strain 8004)	XC_0706	tr|A0A0H2X5Q1|A0A0H2X5Q1_XANC8	5.63	40983	13.127	10.352	-1.27
X_c_pv_c_8004	Penicillin-binding protein 6	A0A0H2X5H2	A0A0H2X5H2	XANC8	Xanthomonas campestris pv. campestris (strain 8004)	XC_0708	tr|A0A0H2X5H2|A0A0H2X5H2_XANC8	6.75	43802	19.69	17.519	-1.12			-->serine-type D-Ala-D-Ala carboxypeptidase activity [GO:0009002]
X_c_pv_c_8004	Uncharacterized protein	A0A0H2X3T7	A0A0H2X3T7	XANC8	Xanthomonas campestris pv. campestris (strain 8004)	XC_0709	tr|A0A0H2X3T7|A0A0H2X3T7_XANC8	5.56	39406	22.972	22.297	-1.03
X_c_pv_c_8004	Uncharacterized protein	A0A0H2X439	A0A0H2X439	XANC8	Xanthomonas campestris pv. campestris (strain 8004)	XC_0710	tr|A0A0H2X439|A0A0H2X439_XANC8	8.82	33019	26.253	19.111	-1.37		-->outer membrane-bounded periplasmic space [GO:0030288]
X_c_pv_c_8004	Uncharacterized protein	A0A0H2X3U9	A0A0H2X3U9	XANC8	Xanthomonas campestris pv. campestris (strain 8004)	XC_0722	tr|A0A0H2X3U9|A0A0H2X3U9_XANC8	7.56	29326	3.282	0	-100
X_c_pv_c_8004	Uncharacterized protein	A0A0H2X448	A0A0H2X448	XANC8	Xanthomonas campestris pv. campestris (strain 8004)	XC_0723	tr|A0A0H2X448|A0A0H2X448_XANC8	10.82	13372	7.384	10.352	1.4		-->outer membrane [GO:0019867]
X_c_pv_c_8004	TonB-dependent receptor	A0A0H2X5P6	A0A0H2X5P6	XANC8	Xanthomonas campestris pv. campestris (strain 8004)	XC_0756	tr|A0A0H2X5P6|A0A0H2X5P6_XANC8	4.9	93284	19.69	29.463	1.5	-->transport [GO:0006810]	-->cell outer membrane [GO:0009279]	-->receptor activity [GO:0004872]
X_c_pv_c_8004	TonB-dependent receptor	A0A0H2X412	A0A0H2X412	XANC8	Xanthomonas campestris pv. campestris (strain 8004)	XC_0806	tr|A0A0H2X412|A0A0H2X412_XANC8	4.83	89100	21.331	0	-100	-->transport [GO:0006810]	-->cell outer membrane [GO:0009279]	-->receptor activity [GO:0004872]
X_c_pv_c_8004	Polyphosphate-selective porin O	A0A0H2X4M7	A0A0H2X4M7	XANC8	Xanthomonas campestris pv. campestris (strain 8004)	XC_0819	tr|A0A0H2X4M7|A0A0H2X4M7_XANC8	6.15	42950	2.461	0	-100
X_c_pv_c_8004	TolC protein	A0A0H2X4B5	A0A0H2X4B5	XANC8	Xanthomonas campestris pv. campestris (strain 8004)	XC_0828	tr|A0A0H2X4B5|A0A0H2X4B5_XANC8	5.27	49380	76.298	53.352	-1.43		-->outer membrane [GO:0019867]	-->transporter activity [GO:0005215]
X_c_pv_c_8004	TonB-dependent receptor	A0A0H2X4C7	A0A0H2X4C7	XANC8	Xanthomonas campestris pv. campestris (strain 8004)	XC_0849	tr|A0A0H2X4C7|A0A0H2X4C7_XANC8	4.84	104731	88.604	171.206	1.93	-->transport [GO:0006810]	-->cell outer membrane [GO:0009279]	-->receptor activity [GO:0004872]
X_c_pv_c_8004	Uncharacterized protein	A0A0H2X4D2	A0A0H2X4D2	XANC8	Xanthomonas campestris pv. campestris (strain 8004)	XC_0854	tr|A0A0H2X4D2|A0A0H2X4D2_XANC8	9.5	18146	0	1.593	100
X_c_pv_c_8004	Uncharacterized protein	A0A0H2X641	A0A0H2X641	XANC8	Xanthomonas campestris pv. campestris (strain 8004)	XC_0855	tr|A0A0H2X641|A0A0H2X641_XANC8	8.99	27492	5.743	3.185	-1.8
X_c_pv_c_8004	Uncharacterized protein	A0A0H2X6A9	A0A0H2X6A9	XANC8	Xanthomonas campestris pv. campestris (strain 8004)	XC_0931	tr|A0A0H2X6A9|A0A0H2X6A9_XANC8	8.72	60592	2.461	2.389	-1.03		-->integral component of membrane [GO:0016021]
X_c_pv_c_8004	Uncharacterized protein	A0A0H2X4K9	A0A0H2X4K9	XANC8	Xanthomonas campestris pv. campestris (strain 8004)	XC_0935	tr|A0A0H2X4K9|A0A0H2X4K9_XANC8	11.14	33134	0	2.389	100
X_c_pv_c_8004	Fimbrial assembly protein	A0A0H2X4X8	A0A0H2X4X8	XANC8	Xanthomonas campestris pv. campestris (strain 8004)	XC_0937	tr|A0A0H2X4X8|A0A0H2X4X8_XANC8	6.04	68908	31.176	19.111	-1.63	-->protein secretion [GO:0009306]	-->cell outer membrane [GO:0009279]	-->protein transporter activity [GO:0008565]
X_c_pv_c_8004	Outer membrane protein	A0A0H2X504	A0A0H2X504	XANC8	Xanthomonas campestris pv. campestris (strain 8004)	XC_0969	tr|A0A0H2X504|A0A0H2X504_XANC8	4.93	21621	17.229	0	-100		-->integral component of membrane [GO:0016021] --> outer membrane [GO:0019867]
X_c_pv_c_8004	Outer membrane protein	A0A0H2X694	A0A0H2X694	XANC8	Xanthomonas campestris pv. campestris (strain 8004)	XC_0970	tr|A0A0H2X694|A0A0H2X694_XANC8	5.53	21964	6.563	5.574	-1.18		-->integral component of membrane [GO:0016021] --> outer membrane [GO:0019867]
X_c_pv_c_8004	Fructose-bisphosphate aldolase	A0A0H2X6E5	A0A0H2X6E5	XANC8	Xanthomonas campestris pv. campestris (strain 8004)	XC_0979	tr|A0A0H2X6E5|A0A0H2X6E5_XANC8	4.98	36538	9.845	9.556	-1.03	-->glycolytic process [GO:0006096]		-->fructose-bisphosphate aldolase activity [GO:0004332]
X_c_pv_c_8004	TonB-dependent receptor	A0A0H2X4Q7	A0A0H2X4Q7	XANC8	Xanthomonas campestris pv. campestris (strain 8004)	XC_0988	tr|A0A0H2X4Q7|A0A0H2X4Q7_XANC8	8.45	76003	49.225	61.315	1.25	-->transport [GO:0006810]	-->cell outer membrane [GO:0009279]	-->receptor activity [GO:0004872]
X_c_pv_c_8004	Carboxylic ester hydrolase	A0A0H2X4R9	A0A0H2X4R9	XANC8	Xanthomonas campestris pv. campestris (strain 8004)	XC_1001	tr|A0A0H2X4R9|A0A0H2X4R9_XANC8	7.21	53055	2.461	0	-100			-->hydrolase activity [GO:0016787]
X_c_pv_c_8004	Alpha-glucosidase	A0A0H2X6G4	A0A0H2X6G4	XANC8	Xanthomonas campestris pv. campestris (strain 8004)	XC_1002	tr|A0A0H2X6G4|A0A0H2X6G4_XANC8	6.47	72688	22.972	5.574	-4.12			-->carbohydrate binding [GO:0030246] --> catalytic activity [GO:0003824]
X_c_pv_c_8004	TonB-dependent receptor	A0A0H2X6C5	A0A0H2X6C5	XANC8	Xanthomonas campestris pv. campestris (strain 8004)	XC_1004	tr|A0A0H2X6C5|A0A0H2X6C5_XANC8	4.7	106911	39.38	57.334	1.46	-->transport [GO:0006810]	-->cell outer membrane [GO:0009279]	-->receptor activity [GO:0004872]
X_c_pv_c_8004	Lipase/esterase	A0A0H2X6D5	A0A0H2X6D5	XANC8	Xanthomonas campestris pv. campestris (strain 8004)	XC_1017	tr|A0A0H2X6D5|A0A0H2X6D5_XANC8	4.76	61902	37.739	31.056	-1.22			-->hydrolase activity, acting on ester bonds [GO:0016788]
X_c_pv_c_8004	VirB6 protein	A0A0H2X550	A0A0H2X550	XANC8	Xanthomonas campestris pv. campestris (strain 8004)	XC_1027	tr|A0A0H2X550|A0A0H2X550_XANC8	8.98	34640	7.384	0	-100	-->protein secretion by the type IV secretion system [GO:0030255]	-->integral component of membrane [GO:0016021]
X_c_pv_c_8004	IS1478 transposase	A0A0H2X4W1	A0A0H2X4W1	XANC8	Xanthomonas campestris pv. campestris (strain 8004)	XC_1054	tr|A0A0H2X4W1|A0A0H2X4W1_XANC8	10.2	57579	1.641	1.593	-1.03	-->transposition, DNA-mediated [GO:0006313]		-->DNA binding [GO:0003677] --> transposase activity [GO:0004803]
X_c_pv_c_8004	Pilin	A0A0H2X6G8	A0A0H2X6G8	XANC8	Xanthomonas campestris pv. campestris (strain 8004)	XC_1058	tr|A0A0H2X6G8|A0A0H2X6G8_XANC8	8.95	14903	13.947	9.556	-1.46	-->cell adhesion [GO:0007155]	-->integral component of membrane [GO:0016021] --> pilus [GO:0009289]
X_c_pv_c_8004	Ferric enterobactin receptor	A0A0H2X6I8	A0A0H2X6I8	XANC8	Xanthomonas campestris pv. campestris (strain 8004)	XC_1079	tr|A0A0H2X6I8|A0A0H2X6I8_XANC8	4.98	87746	42.661	57.334	1.34	-->transport [GO:0006810]	-->cell outer membrane [GO:0009279]	-->receptor activity [GO:0004872]
X_c_pv_c_8004	Uncharacterized protein	A0A0H2X6J4	A0A0H2X6J4	XANC8	Xanthomonas campestris pv. campestris (strain 8004)	XC_1084	tr|A0A0H2X6J4|A0A0H2X6J4_XANC8	9.96	37708	4.922	4.778	-1.03
X_c_pv_c_8004	Citrate-dependent iron transporter	A0A0H2X513	A0A0H2X513	XANC8	Xanthomonas campestris pv. campestris (strain 8004)	XC_1108	tr|A0A0H2X513|A0A0H2X513_XANC8	5.88	78814	13.127	18.315	1.4	-->siderophore transport [GO:0015891]	-->cell outer membrane [GO:0009279]	-->iron ion binding [GO:0005506] --> receptor activity [GO:0004872]
X_c_pv_c_8004	Ferric enterobactin receptor	A0A0H2X517	A0A0H2X517	XANC8	Xanthomonas campestris pv. campestris (strain 8004)	XC_1113	tr|A0A0H2X517|A0A0H2X517_XANC8	4.94	86199	44.302	62.908	1.42	-->transport [GO:0006810]	-->cell outer membrane [GO:0009279]	-->receptor activity [GO:0004872]
X_c_pv_c_8004	Ferric enterobactin receptor	A0A0H2X5B8	A0A0H2X5B8	XANC8	Xanthomonas campestris pv. campestris (strain 8004)	XC_1115	tr|A0A0H2X5B8|A0A0H2X5B8_XANC8	4.9	84346	31.176	40.612	1.3	-->transport [GO:0006810]	-->cell outer membrane [GO:0009279]	-->receptor activity [GO:0004872]
X_c_pv_c_8004	Beta-lactamase	A0A0H2X6R0	A0A0H2X6R0	XANC8	Xanthomonas campestris pv. campestris (strain 8004)	XC_1119	tr|A0A0H2X6R0|A0A0H2X6R0_XANC8	8.44	32112	23.792	18.315	-1.3	-->beta-lactam antibiotic catabolic process [GO:0030655] --> response to antibiotic [GO:0046677]		-->beta-lactamase activity [GO:0008800]
X_c_pv_c_8004	Xylanase	A0A0H2X5C2	A0A0H2X5C2	XANC8	Xanthomonas campestris pv. campestris (strain 8004)	XC_1120	tr|A0A0H2X5C2|A0A0H2X5C2_XANC8	6.04	36782	4.922	4.778	-1.03	-->xylan catabolic process [GO:0045493]		-->hydrolase activity, acting on glycosyl bonds [GO:0016798]
X_c_pv_c_8004	TolA protein	A0A0H2X6S5	A0A0H2X6S5	XANC8	Xanthomonas campestris pv. campestris (strain 8004)	XC_1140	tr|A0A0H2X6S5|A0A0H2X6S5_XANC8	5.57	37655	6.563	0	-100		-->integral component of membrane [GO:0016021]	-->transporter activity [GO:0005215]
X_c_pv_c_8004	Uncharacterized protein	A0A0H2X552	A0A0H2X552	XANC8	Xanthomonas campestris pv. campestris (strain 8004)	XC_1161	tr|A0A0H2X552|A0A0H2X552_XANC8	5.04	16829	8.204	7.963	-1.03
X_c_pv_c_8004	TonB-dependent receptor	A0A0H2X4U5	A0A0H2X4U5	XANC8	Xanthomonas campestris pv. campestris (strain 8004)	XC_1165	tr|A0A0H2X4U5|A0A0H2X4U5_XANC8	4.75	95936	36.098	39.815	1.1	-->transport [GO:0006810]	-->cell outer membrane [GO:0009279]	-->receptor activity [GO:0004872]
X_c_pv_c_8004	Uncharacterized protein	A0A0H2X5F6	A0A0H2X5F6	XANC8	Xanthomonas campestris pv. campestris (strain 8004)	XC_1168	tr|A0A0H2X5F6|A0A0H2X5F6_XANC8	9.49	18747	4.102	1.593	-2.58
X_c_pv_c_8004	Penicillin-binding protein 1B	A0A0H2X6U8	A0A0H2X6U8	XANC8	Xanthomonas campestris pv. campestris (strain 8004)	XC_1176	tr|A0A0H2X6U8|A0A0H2X6U8_XANC8	9.2	87817	18.049	0	-100	-->cell wall organization [GO:0071555] --> peptidoglycan biosynthetic process [GO:0009252] --> regulation of cell shape [GO:0008360] --> response to antibiotic [GO:0046677]	-->integral component of membrane [GO:0016021] --> peptidoglycan-based cell wall [GO:0009274]	-->penicillin binding [GO:0008658] --> peptidase activity [GO:0008233] --> peptidoglycan glycosyltransferase activity [GO:0008955]
X_c_pv_c_8004	Uncharacterized protein	A0A0H2X6T6	A0A0H2X6T6	XANC8	Xanthomonas campestris pv. campestris (strain 8004)	XC_1194	tr|A0A0H2X6T6|A0A0H2X6T6_XANC8	6.24	66160	13.127	22.297	1.7
X_c_pv_c_8004	Beta-mannosidase	A0A0H2X6Y8	A0A0H2X6Y8	XANC8	Xanthomonas campestris pv. campestris (strain 8004)	XC_1218	tr|A0A0H2X6Y8|A0A0H2X6Y8_XANC8	5.9	100191	2.461	0	-100	-->carbohydrate metabolic process [GO:0005975]		-->hydrolase activity, hydrolyzing O-glycosyl compounds [GO:0004553]
X_c_pv_c_8004	Beta-hexosaminidase	A0A0H2X5I4	A0A0H2X5I4	XANC8	Xanthomonas campestris pv. campestris (strain 8004)	XC_1219	tr|A0A0H2X5I4|A0A0H2X5I4_XANC8	6.26	87222	14.767	17.519	1.19	-->carbohydrate metabolic process [GO:0005975]		-->beta-N-acetylhexosaminidase activity [GO:0004563]
X_c_pv_c_8004	TonB-dependent receptor	A0A0H2X5A6	A0A0H2X5A6	XANC8	Xanthomonas campestris pv. campestris (strain 8004)	XC_1222	tr|A0A0H2X5A6|A0A0H2X5A6_XANC8	4.96	99792	21.331	31.056	1.46	-->transport [GO:0006810]	-->cell outer membrane [GO:0009279]	-->receptor activity [GO:0004872]
X_c_pv_c_8004	Uncharacterized protein	A0A0H2X732	A0A0H2X732	XANC8	Xanthomonas campestris pv. campestris (strain 8004)	XC_1272	tr|A0A0H2X732|A0A0H2X732_XANC8	7.91	27376	15.588	8.759	-1.78
X_c_pv_c_8004	TonB-dependent receptor	A0A0H2X739	A0A0H2X739	XANC8	Xanthomonas campestris pv. campestris (strain 8004)	XC_1284	tr|A0A0H2X739|A0A0H2X739_XANC8	4.61	113231	28.714	28.667	-1	-->transport [GO:0006810]	-->cell outer membrane [GO:0009279]	-->receptor activity [GO:0004872]
X_c_pv_c_8004	Uncharacterized protein	A0A0H2X5K0	A0A0H2X5K0	XANC8	Xanthomonas campestris pv. campestris (strain 8004)	XC_1319	tr|A0A0H2X5K0|A0A0H2X5K0_XANC8	9.03	12224	3.282	1.593	-2.06			-->calcium ion binding [GO:0005509]
X_c_pv_c_8004	Permease	A0A0H2X7A1	A0A0H2X7A1	XANC8	Xanthomonas campestris pv. campestris (strain 8004)	XC_1326	tr|A0A0H2X7A1|A0A0H2X7A1_XANC8	8.89	42434	5.743	8.759	1.53		-->integral component of membrane [GO:0016021]
X_c_pv_c_8004	Histone-like protein	A0A0H2X5C4	A0A0H2X5C4	XANC8	Xanthomonas campestris pv. campestris (strain 8004)	XC_1355	tr|A0A0H2X5C4|A0A0H2X5C4_XANC8	10.71	14636	21.331	28.667	1.34			-->DNA binding [GO:0003677]
X_c_pv_c_8004	Metallopeptidase	A0A0H2X7E3	A0A0H2X7E3	XANC8	Xanthomonas campestris pv. campestris (strain 8004)	XC_1406	tr|A0A0H2X7E3|A0A0H2X7E3_XANC8	5.49	76908	9.025	6.37	-1.42			-->metalloendopeptidase activity [GO:0004222]
X_c_pv_c_8004	TonB-dependent receptor	A0A0H2X7L1	A0A0H2X7L1	XANC8	Xanthomonas campestris pv. campestris (strain 8004)	XC_1451	tr|A0A0H2X7L1|A0A0H2X7L1_XANC8	4.88	86053	81.221	84.408	1.04	-->transport [GO:0006810]	-->cell outer membrane [GO:0009279]	-->receptor activity [GO:0004872]
X_c_pv_c_8004	Uncharacterized protein	A0A0H2X7N7	A0A0H2X7N7	XANC8	Xanthomonas campestris pv. campestris (strain 8004)	XC_1513	tr|A0A0H2X7N7|A0A0H2X7N7_XANC8	6.71	13903	3.282	4.778	1.46		-->integral component of membrane [GO:0016021]
X_c_pv_c_8004	Alkaline phosphatase	A0A0H2X624	A0A0H2X624	XANC8	Xanthomonas campestris pv. campestris (strain 8004)	XC_1519	tr|A0A0H2X624|A0A0H2X624_XANC8	5.67	60252	23.792	9.556	-2.49			-->phosphatase activity [GO:0016791]
X_c_pv_c_8004	Metallopeptidase	A0A0H2X7R4	A0A0H2X7R4	XANC8	Xanthomonas campestris pv. campestris (strain 8004)	XC_1542	tr|A0A0H2X7R4|A0A0H2X7R4_XANC8	9	72798	47.584	38.223	-1.24			-->metalloendopeptidase activity [GO:0004222]
X_c_pv_c_8004	Metallopeptidase	A0A0H2X622	A0A0H2X622	XANC8	Xanthomonas campestris pv. campestris (strain 8004)	XC_1544	tr|A0A0H2X622|A0A0H2X622_XANC8	5.58	77681	20.51	15.13	-1.36			-->metalloendopeptidase activity [GO:0004222]
X_c_pv_c_8004	Oar protein	A0A0H2X7U3	A0A0H2X7U3	XANC8	Xanthomonas campestris pv. campestris (strain 8004)	XC_1545	tr|A0A0H2X7U3|A0A0H2X7U3_XANC8	5.07	110338	127.164	149.705	1.18	-->transport [GO:0006810]	-->cell outer membrane [GO:0009279] --> integral component of membrane [GO:0016021]	-->carbohydrate binding [GO:0030246] --> receptor activity [GO:0004872]
X_c_pv_c_8004	TonB-dependent receptor	A0A0H2X653	A0A0H2X653	XANC8	Xanthomonas campestris pv. campestris (strain 8004)	XC_1546	tr|A0A0H2X653|A0A0H2X653_XANC8	5.14	109306	12.306	3.185	-3.86	-->transport [GO:0006810]	-->cell outer membrane [GO:0009279] --> integral component of membrane [GO:0016021]	-->receptor activity [GO:0004872]
X_c_pv_c_8004	Uncharacterized protein	A0A0H2X5U4	A0A0H2X5U4	XANC8	Xanthomonas campestris pv. campestris (strain 8004)	XC_1583	tr|A0A0H2X5U4|A0A0H2X5U4_XANC8	9.93	32683	28.714	19.111	-1.5
X_c_pv_c_8004	NADH-ubiquinone oxidoreductase NQO10 subunit	A0A0H2X7V2	A0A0H2X7V2	XANC8	Xanthomonas campestris pv. campestris (strain 8004)	XC_1598	tr|A0A0H2X7V2|A0A0H2X7V2_XANC8	8.95	23932	4.922	7.167	1.46		-->integral component of membrane [GO:0016021]	-->NADH dehydrogenase (ubiquinone) activity [GO:0008137]
X_c_pv_c_8004	Oar protein	A0A0H2X695	A0A0H2X695	XANC8	Xanthomonas campestris pv. campestris (strain 8004)	XC_1619	tr|A0A0H2X695|A0A0H2X695_XANC8	4.85	117851	100.09	124.224	1.24	-->transport [GO:0006810]	-->membrane [GO:0016020]	-->receptor activity [GO:0004872]
X_c_pv_c_8004	Pre-pilin like leader sequence	A0A0H2X5X2	A0A0H2X5X2	XANC8	Xanthomonas campestris pv. campestris (strain 8004)	XC_1621	tr|A0A0H2X5X2|A0A0H2X5X2_XANC8	9.3	18216	4.102	0	-100	-->protein secretion by the type II secretion system [GO:0015628]	-->integral component of membrane [GO:0016021] --> type II protein secretion system complex [GO:0015627]	-->protein transporter activity [GO:0008565]
X_c_pv_c_8004	Type IV pilin	A0A0H2X5X7	A0A0H2X5X7	XANC8	Xanthomonas campestris pv. campestris (strain 8004)	XC_1626	tr|A0A0H2X5X7|A0A0H2X5X7_XANC8	9.2	13569	7.384	4.778	-1.55
X_c_pv_c_8004	Uncharacterized protein	A0A0H2X7X5	A0A0H2X7X5	XANC8	Xanthomonas campestris pv. campestris (strain 8004)	XC_1631	tr|A0A0H2X7X5|A0A0H2X7X5_XANC8	4.86	8410	2.461	0	-100
X_c_pv_c_8004	VirB8 protein	A0A0H2X5Y1	A0A0H2X5Y1	XANC8	Xanthomonas campestris pv. campestris (strain 8004)	XC_1632	tr|A0A0H2X5Y1|A0A0H2X5Y1_XANC8	9.45	37240	6.563	0	-100		-->integral component of membrane [GO:0016021]	-->oxidoreductase activity [GO:0016491]
X_c_pv_c_8004	VirB9 protein	A0A0H2X686	A0A0H2X686	XANC8	Xanthomonas campestris pv. campestris (strain 8004)	XC_1633	tr|A0A0H2X686|A0A0H2X686_XANC8	8.55	29244	36.919	28.667	-1.29
X_c_pv_c_8004	VirB10 protein	A0A0H2X802	A0A0H2X802	XANC8	Xanthomonas campestris pv. campestris (strain 8004)	XC_1634	tr|A0A0H2X802|A0A0H2X802_XANC8	5.13	42227	41.841	23.093	-1.81		-->integral component of membrane [GO:0016021]
X_c_pv_c_8004	VirB4 protein	A0A0H2X805	A0A0H2X805	XANC8	Xanthomonas campestris pv. campestris (strain 8004)	XC_1639	tr|A0A0H2X805|A0A0H2X805_XANC8	5.81	91332	3.282	0	-100			-->ATP binding [GO:0005524]
X_c_pv_c_8004	TonB-dependent receptor	A0A0H2X809	A0A0H2X809	XANC8	Xanthomonas campestris pv. campestris (strain 8004)	XC_1644	tr|A0A0H2X809|A0A0H2X809_XANC8	5.47	102529	24.612	56.538	2.3	-->transport [GO:0006810]	-->cell outer membrane [GO:0009279] --> integral component of membrane [GO:0016021]	-->receptor activity [GO:0004872]
X_c_pv_c_8004	Alpha-glucosidase	A0A0H2X6B8	A0A0H2X6B8	XANC8	Xanthomonas campestris pv. campestris (strain 8004)	XC_1645	tr|A0A0H2X6B8|A0A0H2X6B8_XANC8	5.8	77734	4.102	8.759	2.14			-->carbohydrate binding [GO:0030246] --> catalytic activity [GO:0003824]
X_c_pv_c_8004	Uncharacterized protein	A0A0H2X6F7	A0A0H2X6F7	XANC8	Xanthomonas campestris pv. campestris (strain 8004)	XC_1692	tr|A0A0H2X6F7|A0A0H2X6F7_XANC8	8.57	16410	7.384	3.982	-1.85
X_c_pv_c_8004	Porin	A0A0H2X693	A0A0H2X693	XANC8	Xanthomonas campestris pv. campestris (strain 8004)	XC_1741	tr|A0A0H2X693|A0A0H2X693_XANC8	6.07	41219	13.127	11.945	-1.1	-->ion transport [GO:0006811]	-->cell outer membrane [GO:0009279] --> pore complex [GO:0046930]	-->porin activity [GO:0015288]
X_c_pv_c_8004	Uncharacterized protein	A0A0H2X6K5	A0A0H2X6K5	XANC8	Xanthomonas campestris pv. campestris (strain 8004)	XC_1751	tr|A0A0H2X6K5|A0A0H2X6K5_XANC8	6.44	186210	0	11.148	100	-->glutamate catabolic process to 2-oxoglutarate [GO:0019551]		-->glutamate dehydrogenase (NAD+) activity [GO:0004352]
X_c_pv_c_8004	Uncharacterized protein	A0A0H2X6B1	A0A0H2X6B1	XANC8	Xanthomonas campestris pv. campestris (strain 8004)	XC_1758	tr|A0A0H2X6B1|A0A0H2X6B1_XANC8	9.42	39912	0	1.593	100
X_c_pv_c_8004	Transport protein	A0A0H2X889	A0A0H2X889	XANC8	Xanthomonas campestris pv. campestris (strain 8004)	XC_1773	tr|A0A0H2X889|A0A0H2X889_XANC8	6.35	42726	17.229	15.13	-1.14	-->protein secretion [GO:0009306]	-->integral component of membrane [GO:0016021]
X_c_pv_c_8004	Outer membrane protein OprN	A0A0H2X6L4	A0A0H2X6L4	XANC8	Xanthomonas campestris pv. campestris (strain 8004)	XC_1775	tr|A0A0H2X6L4|A0A0H2X6L4_XANC8	7.75	53998	14.767	11.945	-1.24		-->cell outer membrane [GO:0009279] --> integral component of membrane [GO:0016021]	-->lipid binding [GO:0008289] --> transporter activity [GO:0005215]
X_c_pv_c_8004	Virulence regulator	A0A0H2X8B5	A0A0H2X8B5	XANC8	Xanthomonas campestris pv. campestris (strain 8004)	XC_1806	tr|A0A0H2X8B5|A0A0H2X8B5_XANC8	9.12	14950	9.845	4.778	-2.06	-->regulation of transcription, DNA-templated [GO:0006355]	-->intracellular [GO:0005622]	-->DNA binding [GO:0003677]
X_c_pv_c_8004	Uncharacterized protein	A0A0H2X8L2	A0A0H2X8L2	XANC8	Xanthomonas campestris pv. campestris (strain 8004)	XC_1868	tr|A0A0H2X8L2|A0A0H2X8L2_XANC8	8.62	19462	0	6.37	100
X_c_pv_c_8004	Glutaryl-7-ACA acylase	A0A0H2X6W5	A0A0H2X6W5	XANC8	Xanthomonas campestris pv. campestris (strain 8004)	XC_1881	tr|A0A0H2X6W5|A0A0H2X6W5_XANC8	6.09	70593	16.408	7.167	-2.29			-->dipeptidyl-peptidase activity [GO:0008239]
X_c_pv_c_8004	Pseudouridine synthase	A0A0H2X6Y2	A0A0H2X6Y2	XANC8	Xanthomonas campestris pv. campestris (strain 8004)	XC_1904	tr|A0A0H2X6Y2|A0A0H2X6Y2_XANC8	11.28	58655	12.306	0	-100	-->pseudouridine synthesis [GO:0001522]		-->pseudouridine synthase activity [GO:0009982] --> RNA binding [GO:0003723]
X_c_pv_c_8004	Uncharacterized protein	A0A0H2X715	A0A0H2X715	XANC8	Xanthomonas campestris pv. campestris (strain 8004)	XC_1921	tr|A0A0H2X715|A0A0H2X715_XANC8	9.11	12119	4.102	0	-100
X_c_pv_c_8004	Small conductance mechanosensitive ion channel	A0A0H2X8S9	A0A0H2X8S9	XANC8	Xanthomonas campestris pv. campestris (strain 8004)	XC_1951	tr|A0A0H2X8S9|A0A0H2X8S9_XANC8	6.97	34157	4.922	6.37	1.29	-->transmembrane transport [GO:0055085]	-->integral component of membrane [GO:0016021]
X_c_pv_c_8004	PHA synthase subunit	A0A0H2X738	A0A0H2X738	XANC8	Xanthomonas campestris pv. campestris (strain 8004)	XC_1958	tr|A0A0H2X738|A0A0H2X738_XANC8	9.51	42071	13.947	17.519	1.26
X_c_pv_c_8004	Uncharacterized protein	A0A0H2X759	A0A0H2X759	XANC8	Xanthomonas campestris pv. campestris (strain 8004)	XC_2015	tr|A0A0H2X759|A0A0H2X759_XANC8	7.85	28728	14.767	7.963	-1.85
X_c_pv_c_8004	Uncharacterized protein	A0A0H2X9A5	A0A0H2X9A5	XANC8	Xanthomonas campestris pv. campestris (strain 8004)	XC_2144	tr|A0A0H2X9A5|A0A0H2X9A5_XANC8	6.79	23033	4.922	7.167	1.46
X_c_pv_c_8004	Uncharacterized protein	A0A0H2X7J9	A0A0H2X7J9	XANC8	Xanthomonas campestris pv. campestris (strain 8004)	XC_2145	tr|A0A0H2X7J9|A0A0H2X7J9_XANC8	7.62	20217	1.641	3.185	1.94
X_c_pv_c_8004	Metallopeptidase	A0A0H2X7I8	A0A0H2X7I8	XANC8	Xanthomonas campestris pv. campestris (strain 8004)	XC_2148	tr|A0A0H2X7I8|A0A0H2X7I8_XANC8	7.69	76847	0	7.963	100			-->metalloendopeptidase activity [GO:0004222]
X_c_pv_c_8004	Oxidoreductase	A0A0H2X7K2	A0A0H2X7K2	XANC8	Xanthomonas campestris pv. campestris (strain 8004)	XC_2150	tr|A0A0H2X7K2|A0A0H2X7K2_XANC8	7.2	32823	0	1.593	100			-->oxidoreductase activity [GO:0016491]
X_c_pv_c_8004	L-sorbosone dehydrogenase	A0A0H2X970	A0A0H2X970	XANC8	Xanthomonas campestris pv. campestris (strain 8004)	XC_2151	tr|A0A0H2X970|A0A0H2X970_XANC8	7.96	45815	16.408	13.537	-1.21			-->catalytic activity [GO:0003824]
X_c_pv_c_8004	Uncharacterized protein	A0A0H2X7K7	A0A0H2X7K7	XANC8	Xanthomonas campestris pv. campestris (strain 8004)	XC_2155	tr|A0A0H2X7K7|A0A0H2X7K7_XANC8	7.28	69236	4.922	4.778	-1.03
X_c_pv_c_8004	Serine protease	A0A0H2X9B6	A0A0H2X9B6	XANC8	Xanthomonas campestris pv. campestris (strain 8004)	XC_2159	tr|A0A0H2X9B6|A0A0H2X9B6_XANC8	5.11	95254	18.869	17.519	-1.08		-->outer membrane [GO:0019867]	-->serine-type endopeptidase activity [GO:0004252]
X_c_pv_c_8004	Uncharacterized protein	A0A0H2X9B9	A0A0H2X9B9	XANC8	Xanthomonas campestris pv. campestris (strain 8004)	XC_2164	tr|A0A0H2X9B9|A0A0H2X9B9_XANC8	4.99	18800	3.282	0	-100
X_c_pv_c_8004	Uncharacterized protein	A0A0H2X7N8	A0A0H2X7N8	XANC8	Xanthomonas campestris pv. campestris (strain 8004)	XC_2190	tr|A0A0H2X7N8|A0A0H2X7N8_XANC8	9.38	24537	6.563	0	-100
X_c_pv_c_8004	Glucose 1-dehydrogenase homolog	A0A0H2X7D9	A0A0H2X7D9	XANC8	Xanthomonas campestris pv. campestris (strain 8004)	XC_2192	tr|A0A0H2X7D9|A0A0H2X7D9_XANC8	6.19	30873	4.102	0	-100			-->oxidoreductase activity [GO:0016491]
X_c_pv_c_8004	TonB-dependent receptor	A0A0H2X9E4	A0A0H2X9E4	XANC8	Xanthomonas campestris pv. campestris (strain 8004)	XC_2194	tr|A0A0H2X9E4|A0A0H2X9E4_XANC8	5.01	95084	37.739	0	-100	-->transport [GO:0006810]	-->cell outer membrane [GO:0009279]	-->receptor activity [GO:0004872]
X_c_pv_c_8004	Fimbrial biogenesis protein	A0A0H2X7P8	A0A0H2X7P8	XANC8	Xanthomonas campestris pv. campestris (strain 8004)	XC_2201	tr|A0A0H2X7P8|A0A0H2X7P8_XANC8	9.25	27826	1.641	0	-100
X_c_pv_c_8004	Cell division protein	A0A0H2X7R3	A0A0H2X7R3	XANC8	Xanthomonas campestris pv. campestris (strain 8004)	XC_2213	tr|A0A0H2X7R3|A0A0H2X7R3_XANC8	8.25	84642	4.102	0	-100	-->cell cycle [GO:0007049] --> cell division [GO:0051301] --> chromosome segregation [GO:0007059]	-->integral component of membrane [GO:0016021] --> plasma membrane [GO:0005886]	-->ATP binding [GO:0005524] --> DNA binding [GO:0003677]
X_c_pv_c_8004	ATP-dependent Clp protease subunit	A0A0H2X9C4	A0A0H2X9C4	XANC8	Xanthomonas campestris pv. campestris (strain 8004)	XC_2218	tr|A0A0H2X9C4|A0A0H2X9C4_XANC8	5.66	83580	2.461	3.185	1.29			-->ATP binding [GO:0005524] --> ATP-dependent peptidase activity [GO:0004176]
X_c_pv_c_8004	Flagellin	A0A0H2X9H9	A0A0H2X9H9	XANC8	Xanthomonas campestris pv. campestris (strain 8004)	XC_2245	tr|A0A0H2X9H9|A0A0H2X9H9_XANC8	5.41	40637	2.461	0	-100	-->bacterial-type flagellum-dependent cell motility [GO:0071973] --> bacterial-type flagellum organization [GO:0044781]	-->bacterial-type flagellum filament [GO:0009420] --> extracellular region [GO:0005576]	-->structural molecule activity [GO:0005198]
X_c_pv_c_8004	Chemotaxis protein	A0A0H2X810	A0A0H2X810	XANC8	Xanthomonas campestris pv. campestris (strain 8004)	XC_2311	tr|A0A0H2X810|A0A0H2X810_XANC8	5.04	72822	0	3.982	100	-->chemotaxis [GO:0006935]	-->integral component of membrane [GO:0016021]	-->signal transducer activity [GO:0004871]
X_c_pv_c_8004	Regulatory protein rpfI	A0A0H2X9Q7	A0A0H2X9Q7	XANC8	Xanthomonas campestris pv. campestris (strain 8004)	XC_2342	tr|A0A0H2X9Q7|A0A0H2X9Q7_XANC8	8.23	36444	0	3.185	100
X_c_pv_c_8004	Uncharacterized protein	A0A0H2X834	A0A0H2X834	XANC8	Xanthomonas campestris pv. campestris (strain 8004)	XC_2373	tr|A0A0H2X834|A0A0H2X834_XANC8	5.97	60296	1.641	0	-100			-->hydrolase activity [GO:0016787]
X_c_pv_c_8004	Glucan 1,4-beta-glucosidase	A0A0H2X8F7	A0A0H2X8F7	XANC8	Xanthomonas campestris pv. campestris (strain 8004)	XC_2461	tr|A0A0H2X8F7|A0A0H2X8F7_XANC8	5.69	92151	9.845	15.926	1.62	-->carbohydrate metabolic process [GO:0005975]		-->hydrolase activity, hydrolyzing O-glycosyl compounds [GO:0004553]
X_c_pv_c_8004	Uncharacterized protein	A0A0H2X862	A0A0H2X862	XANC8	Xanthomonas campestris pv. campestris (strain 8004)	XC_2481	tr|A0A0H2X862|A0A0H2X862_XANC8	5.44	60883	0	3.185	100	-->carbohydrate metabolic process [GO:0005975]	-->beta-galactosidase complex [GO:0009341]	-->beta-galactosidase activity [GO:0004565]
X_c_pv_c_8004	TonB-dependent receptor	A0A0H2X8I3	A0A0H2X8I3	XANC8	Xanthomonas campestris pv. campestris (strain 8004)	XC_2512	tr|A0A0H2X8I3|A0A0H2X8I3_XANC8	5.74	95573	36.919	38.223	1.04	-->transport [GO:0006810]	-->cell outer membrane [GO:0009279]	-->receptor activity [GO:0004872]
X_c_pv_c_8004	Carboxypeptidase-related protein	A0A0H2X890	A0A0H2X890	XANC8	Xanthomonas campestris pv. campestris (strain 8004)	XC_2538	tr|A0A0H2X890|A0A0H2X890_XANC8	6.06	54896	33.637	22.297	-1.51			-->serine-type carboxypeptidase activity [GO:0004185]
X_c_pv_c_8004	Cytochrome C	A0A0H2X8A9	A0A0H2X8A9	XANC8	Xanthomonas campestris pv. campestris (strain 8004)	XC_2563	tr|A0A0H2X8A9|A0A0H2X8A9_XANC8	9.25	48807	9.025	0	-100
X_c_pv_c_8004	Glutathione peroxidase	A0A0H2XAL5	A0A0H2XAL5	XANC8	Xanthomonas campestris pv. campestris (strain 8004)	XC_2735	tr|A0A0H2XAL5|A0A0H2XAL5_XANC8	9.3	20321	5.743	0	-100	-->response to oxidative stress [GO:0006979]		-->glutathione peroxidase activity [GO:0004602]
X_c_pv_c_8004	Oxoglutarate dehydrogenase	A0A0H2X910	A0A0H2X910	XANC8	Xanthomonas campestris pv. campestris (strain 8004)	XC_2749	tr|A0A0H2X910|A0A0H2X910_XANC8	6.14	109832	0	8.759	100	-->tricarboxylic acid cycle [GO:0006099]		-->oxoglutarate dehydrogenase (succinyl-transferring) activity [GO:0004591] --> thiamine pyrophosphate binding [GO:0030976]
X_c_pv_c_8004	Phospholipase	A0A0H2XAU3	A0A0H2XAU3	XANC8	Xanthomonas campestris pv. campestris (strain 8004)	XC_2818	tr|A0A0H2XAU3|A0A0H2XAU3_XANC8	5.63	42236	29.535	28.667	-1.03	-->lipid metabolic process [GO:0006629]	-->membrane [GO:0016020]	-->phospholipase activity [GO:0004620]
X_c_pv_c_8004	Carbonic anhydrase	A0A0H2X8Y2	A0A0H2X8Y2	XANC8	Xanthomonas campestris pv. campestris (strain 8004)	XC_2819	tr|A0A0H2X8Y2|A0A0H2X8Y2_XANC8	8.47	23997	10.665	7.963	-1.34	-->carbon utilization [GO:0015976]		-->carbonate dehydratase activity [GO:0004089] --> zinc ion binding [GO:0008270]
X_c_pv_c_8004	Outer membrane efflux protein	A0A0H2X903	A0A0H2X903	XANC8	Xanthomonas campestris pv. campestris (strain 8004)	XC_2839	tr|A0A0H2X903|A0A0H2X903_XANC8	8.62	53373	31.996	23.093	-1.39		-->cell outer membrane [GO:0009279] --> integral component of membrane [GO:0016021]	-->lipid binding [GO:0008289] --> transporter activity [GO:0005215]
X_c_pv_c_8004	Iron receptor	A0A0H2X9E0	A0A0H2X9E0	XANC8	Xanthomonas campestris pv. campestris (strain 8004)	XC_2846	tr|A0A0H2X9E0|A0A0H2X9E0_XANC8	5	78804	14.767	22.297	1.51	-->siderophore transport [GO:0015891]	-->cell outer membrane [GO:0009279]	-->iron ion binding [GO:0005506] --> receptor activity [GO:0004872]
X_c_pv_c_8004	Uncharacterized protein	A0A0H2XAX8	A0A0H2XAX8	XANC8	Xanthomonas campestris pv. campestris (strain 8004)	XC_2847	tr|A0A0H2XAX8|A0A0H2XAX8_XANC8	6.46	42833	1.641	2.389	1.46
X_c_pv_c_8004	Outer membrane usher protein FasD	A0A0H2X9E9	A0A0H2X9E9	XANC8	Xanthomonas campestris pv. campestris (strain 8004)	XC_2859	tr|A0A0H2X9E9|A0A0H2X9E9_XANC8	6.31	86849	20.51	19.908	-1.03		-->membrane [GO:0016020]	-->transporter activity [GO:0005215]
X_c_pv_c_8004	TonB-dependent receptor	A0A0H2X947	A0A0H2X947	XANC8	Xanthomonas campestris pv. campestris (strain 8004)	XC_2899	tr|A0A0H2X947|A0A0H2X947_XANC8	4.68	112096	4.922	0	-100	-->transport [GO:0006810]	-->cell outer membrane [GO:0009279]	-->receptor activity [GO:0004872]
X_c_pv_c_8004	Uncharacterized protein	A0A0H2X9J4	A0A0H2X9J4	XANC8	Xanthomonas campestris pv. campestris (strain 8004)	XC_2916	tr|A0A0H2X9J4|A0A0H2X9J4_XANC8	9.74	92697	3.282	4.778	1.46		-->integral component of membrane [GO:0016021]
X_c_pv_c_8004	Uncharacterized protein	A0A0H2XB44	A0A0H2XB44	XANC8	Xanthomonas campestris pv. campestris (strain 8004)	XC_2932	tr|A0A0H2XB44|A0A0H2XB44_XANC8	5.86	30312	10.665	7.167	-1.49
X_c_pv_c_8004	Uncharacterized protein	A0A0H2X9K7	A0A0H2X9K7	XANC8	Xanthomonas campestris pv. campestris (strain 8004)	XC_2969	tr|A0A0H2X9K7|A0A0H2X9K7_XANC8	9.19	15254	18.049	11.945	-1.51		-->integral component of membrane [GO:0016021]
X_c_pv_c_8004	Periplasmic protease	A0A0H2X9B2	A0A0H2X9B2	XANC8	Xanthomonas campestris pv. campestris (strain 8004)	XC_2972	tr|A0A0H2X9B2|A0A0H2X9B2_XANC8	6.54	53938	41.841	40.612	-1.03		-->periplasmic space [GO:0042597]	-->serine-type endopeptidase activity [GO:0004252]
X_c_pv_c_8004	3-hydroxyacyl-CoA dehydrogenase	A0A0H2X9L4	A0A0H2X9L4	XANC8	Xanthomonas campestris pv. campestris (strain 8004)	XC_2975	tr|A0A0H2X9L4|A0A0H2X9L4_XANC8	9.21	73899	0	5.574	100	-->fatty acid beta-oxidation [GO:0006635]		-->3-hydroxyacyl-CoA dehydrogenase activity [GO:0003857]
X_c_pv_c_8004	TonB-dependent receptor	A0A0H2XBG9	A0A0H2XBG9	XANC8	Xanthomonas campestris pv. campestris (strain 8004)	XC_3063	tr|A0A0H2XBG9|A0A0H2XBG9_XANC8	5.1	85519	15.588	4.778	-3.26	-->transport [GO:0006810]	-->cell outer membrane [GO:0009279]	-->receptor activity [GO:0004872]
X_c_pv_c_8004	Ubiquinol oxidase subunit 2	A0A0H2X9W6	A0A0H2X9W6	XANC8	Xanthomonas campestris pv. campestris (strain 8004)	XC_3084	tr|A0A0H2X9W6|A0A0H2X9W6_XANC8	6.83	34984	9.025	12.741	1.41	-->electron transport chain [GO:0022900]	-->integral component of membrane [GO:0016021] --> plasma membrane [GO:0005886] --> respiratory chain [GO:0070469]	-->copper ion binding [GO:0005507] --> cytochrome-c oxidase activity [GO:0004129] --> cytochrome o ubiquinol oxidase activity [GO:0008827]
X_c_pv_c_8004	Uncharacterized protein	A0A0H2X9X5	A0A0H2X9X5	XANC8	Xanthomonas campestris pv. campestris (strain 8004)	XC_3102	tr|A0A0H2X9X5|A0A0H2X9X5_XANC8	6.49	46810	22.151	18.315	-1.21
X_c_pv_c_8004	Uncharacterized protein	A0A0H2XBI8	A0A0H2XBI8	XANC8	Xanthomonas campestris pv. campestris (strain 8004)	XC_3107	tr|A0A0H2XBI8|A0A0H2XBI8_XANC8	5.9	31454	10.665	9.556	-1.12		-->integral component of membrane [GO:0016021]
X_c_pv_c_8004	Uncharacterized protein	A0A0H2XBL0	A0A0H2XBL0	XANC8	Xanthomonas campestris pv. campestris (strain 8004)	XC_3114	tr|A0A0H2XBL0|A0A0H2XBL0_XANC8	6.88	43338	33.637	28.667	-1.17		-->integral component of membrane [GO:0016021]
X_c_pv_c_8004	Uncharacterized protein	A0A0H2XBL9	A0A0H2XBL9	XANC8	Xanthomonas campestris pv. campestris (strain 8004)	XC_3127	tr|A0A0H2XBL9|A0A0H2XBL9_XANC8	10.73	64584	2.461	0	-100		-->integral component of membrane [GO:0016021]
X_c_pv_c_8004	Alanyl dipeptidyl peptidase	A0A0H2XBN5	A0A0H2XBN5	XANC8	Xanthomonas campestris pv. campestris (strain 8004)	XC_3144	tr|A0A0H2XBN5|A0A0H2XBN5_XANC8	9.15	85136	17.229	11.148	-1.55			-->serine-type peptidase activity [GO:0008236]
X_c_pv_c_8004	Uncharacterized protein	A0A0H2XBP3	A0A0H2XBP3	XANC8	Xanthomonas campestris pv. campestris (strain 8004)	XC_3168	tr|A0A0H2XBP3|A0A0H2XBP3_XANC8	6.1	85739	0	1.593	100			-->carbohydrate binding [GO:0030246] --> catalytic activity [GO:0003824]
X_c_pv_c_8004	Aminopeptidase	A0A0H2XA95	A0A0H2XA95	XANC8	Xanthomonas campestris pv. campestris (strain 8004)	XC_3192	tr|A0A0H2XA95|A0A0H2XA95_XANC8	5.98	96043	4.922	1.593	-3.09			-->aminopeptidase activity [GO:0004177] --> metallopeptidase activity [GO:0008237] --> zinc ion binding [GO:0008270]
X_c_pv_c_8004	Protein HflC	A0A0H2XA59	A0A0H2XA59	XANC8	Xanthomonas campestris pv. campestris (strain 8004)	XC_3195	tr|A0A0H2XA59|A0A0H2XA59_XANC8	8.7	31888	0	3.185	100	-->regulation of peptidase activity [GO:0052547]	-->integral component of membrane [GO:0016021]
X_c_pv_c_8004	Low molecular weight heat shock protein	A0A0H2XBS3	A0A0H2XBS3	XANC8	Xanthomonas campestris pv. campestris (strain 8004)	XC_3199	tr|A0A0H2XBS3|A0A0H2XBS3_XANC8	5.47	17693	0	2.389	100
X_c_pv_c_8004	Uncharacterized protein	A0A0H2X9W5	A0A0H2X9W5	XANC8	Xanthomonas campestris pv. campestris (strain 8004)	XC_3207	tr|A0A0H2X9W5|A0A0H2X9W5_XANC8	6.12	178988	0	7.963	100			-->endopeptidase inhibitor activity [GO:0004866]
X_c_pv_c_8004	TonB-dependent receptor	A0A0H2XBT2	A0A0H2XBT2	XANC8	Xanthomonas campestris pv. campestris (strain 8004)	XC_3209	tr|A0A0H2XBT2|A0A0H2XBT2_XANC8	4.79	80249	51.686	64.501	1.25	-->transport [GO:0006810]	-->cell outer membrane [GO:0009279]	-->receptor activity [GO:0004872]
X_c_pv_c_8004	3-oxoacyl-[ACP] reductase	A0A0H2XBW6	A0A0H2XBW6	XANC8	Xanthomonas campestris pv. campestris (strain 8004)	XC_3227	tr|A0A0H2XBW6|A0A0H2XBW6_XANC8	7.97	25222	11.486	11.148	-1.03	-->fatty acid biosynthetic process [GO:0006633]		-->3-oxoacyl-[acyl-carrier-protein] reductase (NADPH) activity [GO:0004316] --> NAD binding [GO:0051287]
X_c_pv_c_8004	Outer membrane protein Slp	A0A0H2XBX5	A0A0H2XBX5	XANC8	Xanthomonas campestris pv. campestris (strain 8004)	XC_3240	tr|A0A0H2XBX5|A0A0H2XBX5_XANC8	8.26	19563	22.151	19.908	-1.11		-->outer membrane [GO:0019867]
X_c_pv_c_8004	Peptidylprolyl isomerase	A0A0H2XAC0	A0A0H2XAC0	XANC8	Xanthomonas campestris pv. campestris (strain 8004)	XC_3261	tr|A0A0H2XAC0|A0A0H2XAC0_XANC8	5.73	71273	13.947	8.759	-1.59		-->integral component of membrane [GO:0016021]	-->peptidyl-prolyl cis-trans isomerase activity [GO:0003755]
X_c_pv_c_8004	Peptidyl-Asp metalloendopeptidase	A0A0H2XAD4	A0A0H2XAD4	XANC8	Xanthomonas campestris pv. campestris (strain 8004)	XC_3280	tr|A0A0H2XAD4|A0A0H2XAD4_XANC8	7.22	44452	12.306	4.778	-2.58			-->metallopeptidase activity [GO:0008237]
X_c_pv_c_8004	Membrane protein	A0A0H2XAG4	A0A0H2XAG4	XANC8	Xanthomonas campestris pv. campestris (strain 8004)	XC_3312	tr|A0A0H2XAG4|A0A0H2XAG4_XANC8	7.72	41514	0	1.593	100	-->transmembrane transport [GO:0055085]	-->integral component of membrane [GO:0016021]
X_c_pv_c_8004	Alkyl hydroperoxide reductase subunit C	A0A0H2XAN6	A0A0H2XAN6	XANC8	Xanthomonas campestris pv. campestris (strain 8004)	XC_3396	tr|A0A0H2XAN6|A0A0H2XAN6_XANC8	6.15	20534	23.792	19.908	-1.2	-->cell redox homeostasis [GO:0045454] --> response to oxidative stress [GO:0006979]	-->cell [GO:0005623]	-->peroxiredoxin activity [GO:0051920]
X_c_pv_c_8004	Glucose-fructose oxidoreductase	A0A0H2XAQ2	A0A0H2XAQ2	XANC8	Xanthomonas campestris pv. campestris (strain 8004)	XC_3415	tr|A0A0H2XAQ2|A0A0H2XAQ2_XANC8	8.84	42530	8.204	4.778	-1.72			-->oxidoreductase activity [GO:0016491]
X_c_pv_c_8004	Uncharacterized protein	A0A0H2XAD5	A0A0H2XAD5	XANC8	Xanthomonas campestris pv. campestris (strain 8004)	XC_3434	tr|A0A0H2XAD5|A0A0H2XAD5_XANC8	9.12	21371	1.641	1.593	-1.03		-->integral component of membrane [GO:0016021]
X_c_pv_c_8004	Uncharacterized protein	A0A0H2XCD9	A0A0H2XCD9	XANC8	Xanthomonas campestris pv. campestris (strain 8004)	XC_3450	tr|A0A0H2XCD9|A0A0H2XCD9_XANC8	9.07	25735	0	2.389	100
X_c_pv_c_8004	Outer membrane hemin receptor	A0A0H2XC98	A0A0H2XC98	XANC8	Xanthomonas campestris pv. campestris (strain 8004)	XC_3463	tr|A0A0H2XC98|A0A0H2XC98_XANC8	5.47	82721	0	3.185	100		-->cell outer membrane [GO:0009279]	-->receptor activity [GO:0004872] --> transporter activity [GO:0005215]
X_c_pv_c_8004	Uncharacterized protein	A0A0H2XCG5	A0A0H2XCG5	XANC8	Xanthomonas campestris pv. campestris (strain 8004)	XC_3476	tr|A0A0H2XCG5|A0A0H2XCG5_XANC8	7.79	74830	2.461	0	-100
X_c_pv_c_8004	Uncharacterized protein	A0A0H2XAK8	A0A0H2XAK8	XANC8	Xanthomonas campestris pv. campestris (strain 8004)	XC_3523	tr|A0A0H2XAK8|A0A0H2XAK8_XANC8	9.15	59885	22.972	15.13	-1.52
X_c_pv_c_8004	Uncharacterized protein	A0A0H2XAW7	A0A0H2XAW7	XANC8	Xanthomonas campestris pv. campestris (strain 8004)	XC_3540	tr|A0A0H2XAW7|A0A0H2XAW7_XANC8	4.44	22325	36.919	15.926	-2.32
X_c_pv_c_8004	Putative siderophore receptor	A0A0H2XCL3	A0A0H2XCL3	XANC8	Xanthomonas campestris pv. campestris (strain 8004)	XC_3559	tr|A0A0H2XCL3|A0A0H2XCL3_XANC8	5.79	79495	14.767	0	-100	-->siderophore transport [GO:0015891]	-->cell outer membrane [GO:0009279] --> integral component of membrane [GO:0016021]	-->iron ion binding [GO:0005506] --> receptor activity [GO:0004872]
X_c_pv_c_8004	General secretion pathway protein D	A0A0H2XAY6	A0A0H2XAY6	XANC8	Xanthomonas campestris pv. campestris (strain 8004)	XC_3563	tr|A0A0H2XAY6|A0A0H2XAY6_XANC8	6.02	79438	34.457	42.204	1.22	-->protein secretion by the type II secretion system [GO:0015628]	-->cell outer membrane [GO:0009279] --> type II protein secretion system complex [GO:0015627]	-->protein transporter activity [GO:0008565]
X_c_pv_c_8004	Uncharacterized protein	A0A0H2XAR8	A0A0H2XAR8	XANC8	Xanthomonas campestris pv. campestris (strain 8004)	XC_3587	tr|A0A0H2XAR8|A0A0H2XAR8_XANC8	6.26	46600	0	2.389	100			-->ATP binding [GO:0005524]
X_c_pv_c_8004	Copper resistance protein B	A0A0H2XCW5	A0A0H2XCW5	XANC8	Xanthomonas campestris pv. campestris (strain 8004)	XC_3657	tr|A0A0H2XCW5|A0A0H2XCW5_XANC8	5.61	52505	1.641	0	-100	-->cellular copper ion homeostasis [GO:0006878]	-->cell outer membrane [GO:0009279] --> integral component of membrane [GO:0016021]	-->copper ion binding [GO:0005507]
X_c_pv_c_8004	Uncharacterized protein	A0A0H2XBD5	A0A0H2XBD5	XANC8	Xanthomonas campestris pv. campestris (strain 8004)	XC_3686	tr|A0A0H2XBD5|A0A0H2XBD5_XANC8	4.4	26051	52.506	0	-100		-->integral component of membrane [GO:0016021]
X_c_pv_c_8004	Outer membrane protein	A0A0H2XBB0	A0A0H2XBB0	XANC8	Xanthomonas campestris pv. campestris (strain 8004)	XC_3694	tr|A0A0H2XBB0|A0A0H2XBB0_XANC8	4.97	23494	50.866	91.575	1.8		-->integral component of membrane [GO:0016021] --> outer membrane [GO:0019867]
X_c_pv_c_8004	Uncharacterized protein	A0A0H2XCZ2	A0A0H2XCZ2	XANC8	Xanthomonas campestris pv. campestris (strain 8004)	XC_3695	tr|A0A0H2XCZ2|A0A0H2XCZ2_XANC8	6.09	22177	8.204	2.389	-3.43
X_c_pv_c_8004	Uncharacterized protein	A0A0H2XB32	A0A0H2XB32	XANC8	Xanthomonas campestris pv. campestris (strain 8004)	XC_3696	tr|A0A0H2XB32|A0A0H2XB32_XANC8	5.89	21373	2.461	0	-100
X_c_pv_c_8004	D-amino acid oxidase	A0A0H2XD32	A0A0H2XD32	XANC8	Xanthomonas campestris pv. campestris (strain 8004)	XC_3749	tr|A0A0H2XD32|A0A0H2XD32_XANC8	8.72	44225	4.922	3.982	-1.24	-->D-amino acid metabolic process [GO:0046416]		-->D-amino-acid oxidase activity [GO:0003884] --> FAD binding [GO:0071949]
X_c_pv_c_8004	Uncharacterized protein	A0A0H2XB84	A0A0H2XB84	XANC8	Xanthomonas campestris pv. campestris (strain 8004)	XC_3765	tr|A0A0H2XB84|A0A0H2XB84_XANC8	7.12	29299	0	1.593	100		-->integral component of membrane [GO:0016021]
X_c_pv_c_8004	Uncharacterized protein	A0A0H2XBJ2	A0A0H2XBJ2	XANC8	Xanthomonas campestris pv. campestris (strain 8004)	XC_3773	tr|A0A0H2XBJ2|A0A0H2XBJ2_XANC8	7.08	16680	24.612	27.074	1.1
X_c_pv_c_8004	Lipid A biosynthesis lauroyl acyltransferase	A0A0H2XDE1	A0A0H2XDE1	XANC8	Xanthomonas campestris pv. campestris (strain 8004)	XC_3808	tr|A0A0H2XDE1|A0A0H2XDE1_XANC8	9.98	33857	0	3.982	100		-->integral component of membrane [GO:0016021]	-->transferase activity, transferring acyl groups [GO:0016746]
X_c_pv_c_8004	Uncharacterized protein	A0A0H2XDE6	A0A0H2XDE6	XANC8	Xanthomonas campestris pv. campestris (strain 8004)	XC_3813	tr|A0A0H2XDE6|A0A0H2XDE6_XANC8	9.76	39089	1.641	1.593	-1.03		-->membrane [GO:0016020]	-->CDP-glycerol glycerophosphotransferase activity [GO:0047355]
X_c_pv_c_8004	Protease 4	A0A0H2XBP9	A0A0H2XBP9	XANC8	Xanthomonas campestris pv. campestris (strain 8004)	XC_3832	tr|A0A0H2XBP9|A0A0H2XBP9_XANC8	6.45	68040	16.408	20.704	1.26	-->signal peptide processing [GO:0006465]	-->integral component of membrane [GO:0016021] --> plasma membrane [GO:0005886]	-->peptidase activity [GO:0008233]
X_c_pv_c_8004	Uncharacterized protein	A0A0H2XDC7	A0A0H2XDC7	XANC8	Xanthomonas campestris pv. campestris (strain 8004)	XC_3867	tr|A0A0H2XDC7|A0A0H2XDC7_XANC8	5.6	21026	8.204	1.593	-5.15
X_c_pv_c_8004	Cationic amino acid transporter	A0A0H2XBU4	A0A0H2XBU4	XANC8	Xanthomonas campestris pv. campestris (strain 8004)	XC_3881	tr|A0A0H2XBU4|A0A0H2XBU4_XANC8	9.57	45214	0	1.593	100		-->integral component of membrane [GO:0016021]	-->amino acid transmembrane transporter activity [GO:0015171]
X_c_pv_c_8004	Uncharacterized protein	A0A0H2XBX9	A0A0H2XBX9	XANC8	Xanthomonas campestris pv. campestris (strain 8004)	XC_3897	tr|A0A0H2XBX9|A0A0H2XBX9_XANC8	10.5	42257	2.461	0	-100	-->heme a biosynthetic process [GO:0006784]	-->integral component of membrane [GO:0016021] --> plasma membrane [GO:0005886]	-->oxidoreductase activity, acting on the CH-CH group of donors [GO:0016627]
X_c_pv_c_8004	Uncharacterized protein	A0A0H2XDL0	A0A0H2XDL0	XANC8	Xanthomonas campestris pv. campestris (strain 8004)	XC_3898	tr|A0A0H2XDL0|A0A0H2XDL0_XANC8	10.11	20691	3.282	0	-100
X_c_pv_c_8004	DNA/pantothenate metabolism flavoprotein	A0A0H2XDP4	A0A0H2XDP4	XANC8	Xanthomonas campestris pv. campestris (strain 8004)	XC_3943	tr|A0A0H2XDP4|A0A0H2XDP4_XANC8	6.01	43723	1.641	1.593	-1.03	-->coenzyme A biosynthetic process [GO:0015937] --> pantothenate catabolic process [GO:0015941]		-->FMN binding [GO:0010181] --> phosphopantothenate--cysteine ligase activity [GO:0004632] --> phosphopantothenoylcysteine decarboxylase activity [GO:0004633]
X_c_pv_c_8004	Histone H1	A0A0H2XC54	A0A0H2XC54	XANC8	Xanthomonas campestris pv. campestris (strain 8004)	XC_3985	tr|A0A0H2XC54|A0A0H2XC54_XANC8	11.54	26089	2.461	3.185	1.29
X_c_pv_c_8004	Protease Do	A0A0H2XDT1	A0A0H2XDT1	XANC8	Xanthomonas campestris pv. campestris (strain 8004)	XC_3986	tr|A0A0H2XDT1|A0A0H2XDT1_XANC8	7.1	49811	11.486	14.333	1.25		-->periplasmic space [GO:0042597]	-->serine-type endopeptidase activity [GO:0004252]
X_c_pv_c_8004	Uncharacterized protein	A0A0H2XBS7	A0A0H2XBS7	XANC8	Xanthomonas campestris pv. campestris (strain 8004)	XC_3989	tr|A0A0H2XBS7|A0A0H2XBS7_XANC8	5.58	16802	2.461	3.185	1.29
X_c_pv_c_8004	Cytochrome B561	A0A0H2XBT3	A0A0H2XBT3	XANC8	Xanthomonas campestris pv. campestris (strain 8004)	XC_3994	tr|A0A0H2XBT3|A0A0H2XBT3_XANC8	11.62	19975	1.641	0	-100	-->respiratory electron transport chain [GO:0022904]	-->integral component of membrane [GO:0016021]	-->electron carrier activity [GO:0009055]
X_c_pv_c_8004	TonB-like protein	A0A0H2XBZ4	A0A0H2XBZ4	XANC8	Xanthomonas campestris pv. campestris (strain 8004)	XC_4057	tr|A0A0H2XBZ4|A0A0H2XBZ4_XANC8	9.32	35414	17.229	10.352	-1.66	-->transport [GO:0006810]
X_c_pv_c_8004	ABC transporter ATP-binding protein	A0A0H2XC04	A0A0H2XC04	XANC8	Xanthomonas campestris pv. campestris (strain 8004)	XC_4066	tr|A0A0H2XC04|A0A0H2XC04_XANC8	6.01	36343	0	2.389	100			-->ATPase activity [GO:0016887] --> ATP binding [GO:0005524]
X_c_pv_c_8004	Fatty acyl CoA synthetase	A0A0H2XCC6	A0A0H2XCC6	XANC8	Xanthomonas campestris pv. campestris (strain 8004)	XC_4096	tr|A0A0H2XCC6|A0A0H2XCC6_XANC8	9.68	23554	2.461	0	-100
X_c_pv_c_8004	Dipeptidyl-peptidase	A0A0H2XE37	A0A0H2XE37	XANC8	Xanthomonas campestris pv. campestris (strain 8004)	XC_4105	tr|A0A0H2XE37|A0A0H2XE37_XANC8	5.76	89478	31.996	36.63	1.14			-->serine-type peptidase activity [GO:0008236]
X_c_pv_c_8004	Cation efflux system protein	A0A0H2XCI2	A0A0H2XCI2	XANC8	Xanthomonas campestris pv. campestris (strain 8004)	XC_4127	tr|A0A0H2XCI2|A0A0H2XCI2_XANC8	8.92	45924	16.408	14.333	-1.14			-->transporter activity [GO:0005215]
X_c_pv_c_8004	Uncharacterized protein	A0A0H2XCJ4	A0A0H2XCJ4	XANC8	Xanthomonas campestris pv. campestris (strain 8004)	XC_4148	tr|A0A0H2XCJ4|A0A0H2XCJ4_XANC8	6.02	50019	54.968	37.426	-1.47
X_c_pv_c_8004	Cytochrome C biogenesis protein	A0A0H2XE26	A0A0H2XE26	XANC8	Xanthomonas campestris pv. campestris (strain 8004)	XC_4152	tr|A0A0H2XE26|A0A0H2XE26_XANC8	10.27	21991	9.845	0	-100	-->cell redox homeostasis [GO:0045454]	-->cell [GO:0005623]	-->antioxidant activity [GO:0016209] --> oxidoreductase activity [GO:0016491]
X_c_pv_c_8004	Ring canal kelch-like protein	A0A0H2XEG9	A0A0H2XEG9	XANC8	Xanthomonas campestris pv. campestris (strain 8004)	XC_4204	tr|A0A0H2XEG9|A0A0H2XEG9_XANC8	6.6	41573	13.947	19.111	1.37	-->protein ubiquitination [GO:0016567]	-->Cul3-RING ubiquitin ligase complex [GO:0031463]
X_c_pv_c_8004	Gluconolactonase	A0A0H2XCQ0	A0A0H2XCQ0	XANC8	Xanthomonas campestris pv. campestris (strain 8004)	XC_4205	tr|A0A0H2XCQ0|A0A0H2XCQ0_XANC8	5.43	37051	11.486	7.963	-1.44
X_c_pv_c_8004	Uncharacterized protein	A0A0H2XCR0	A0A0H2XCR0	XANC8	Xanthomonas campestris pv. campestris (strain 8004)	XC_4221	tr|A0A0H2XCR0|A0A0H2XCR0_XANC8	9.78	41569	0	5.574	100
X_c_pv_c_8004	OmpA-related protein	A0A0H2XCG0	A0A0H2XCG0	XANC8	Xanthomonas campestris pv. campestris (strain 8004)	XC_4223	tr|A0A0H2XCG0|A0A0H2XCG0_XANC8	5.01	109116	114.858	141.742	1.23	-->transport [GO:0006810]	-->membrane [GO:0016020]	-->carbohydrate binding [GO:0030246] --> receptor activity [GO:0004872]
X_c_pv_c_8004	OmpA-related protein	A0A0H2XCQ6	A0A0H2XCQ6	XANC8	Xanthomonas campestris pv. campestris (strain 8004)	XC_4224	tr|A0A0H2XCQ6|A0A0H2XCQ6_XANC8	4.95	110800	74.657	132.983	1.78	-->transport [GO:0006810]	-->membrane [GO:0016020]	-->carbohydrate binding [GO:0030246] --> receptor activity [GO:0004872]
X_c_pv_c_8004	Uncharacterized protein	A0A0H2XCR3	A0A0H2XCR3	XANC8	Xanthomonas campestris pv. campestris (strain 8004)	XC_4238	tr|A0A0H2XCR3|A0A0H2XCR3_XANC8	7.13	40457	1.641	0	-100
X_c_pv_c_8004	Transglycolase epimerase	A0A0H2XCR8	A0A0H2XCR8	XANC8	Xanthomonas campestris pv. campestris (strain 8004)	XC_4244	tr|A0A0H2XCR8|A0A0H2XCR8_XANC8	9.44	58575	4.922	0	-100	-->carbohydrate metabolic process [GO:0005975]		-->carbohydrate binding [GO:0030246] --> isomerase activity [GO:0016853]
X_c_pv_c_8004	Uncharacterized protein	A0A0H2XCS1	A0A0H2XCS1	XANC8	Xanthomonas campestris pv. campestris (strain 8004)	XC_4250	tr|A0A0H2XCS1|A0A0H2XCS1_XANC8	8.67	147363	4.102	2.389	-1.72
X_c_pv_c_8004	Uncharacterized protein	A0A0H2XEP0	A0A0H2XEP0	XANC8	Xanthomonas campestris pv. campestris (strain 8004)	XC_4284	tr|A0A0H2XEP0|A0A0H2XEP0_XANC8	4.9	12227	7.384	5.574	-1.32
X_c_pv_c_8004	Hemagglutinin	A0A0H2XCW8	A0A0H2XCW8	XANC8	Xanthomonas campestris pv. campestris (strain 8004)	XC_4290	tr|A0A0H2XCW8|A0A0H2XCW8_XANC8	4.37	172742	31.996	10.352	-3.09	-->cell communication [GO:0007154]	-->integral component of membrane [GO:0016021]	-->calcium ion binding [GO:0005509]
X_c_pv_c_8004	Toluene tolerance protein	A0A0H2XCK3	A0A0H2XCK3	XANC8	Xanthomonas campestris pv. campestris (strain 8004)	XC_4297	tr|A0A0H2XCK3|A0A0H2XCK3_XANC8	6.73	26328	0	9.556	100	-->transport [GO:0006810]	-->ATP-binding cassette (ABC) transporter complex [GO:0043190]
X_c_pv_c_8004	Toluene tolerance protein	A0A0H2XEQ3	A0A0H2XEQ3	XANC8	Xanthomonas campestris pv. campestris (strain 8004)	XC_4299	tr|A0A0H2XEQ3|A0A0H2XEQ3_XANC8	9.55	23587	20.51	28.667	1.4
X_c_pv_c_8004	Lipoprotein	A0A0H2XEE9	A0A0H2XEE9	XANC8	Xanthomonas campestris pv. campestris (strain 8004)	XC_4301	tr|A0A0H2XEE9|A0A0H2XEE9_XANC8	4.9	37728	31.996	25.482	-1.26		-->membrane [GO:0016020]
X_c_pv_c_8004	Uncharacterized protein	A0A0H2XCZ0	A0A0H2XCZ0	XANC8	Xanthomonas campestris pv. campestris (strain 8004)	XC_4310	tr|A0A0H2XCZ0|A0A0H2XCZ0_XANC8	6.06	89998	17.229	7.963	-2.16			-->carbohydrate binding [GO:0030246] --> catalytic activity [GO:0003824]
X_c_pv_c_8004	Uncharacterized protein	A0A0H2XEF8	A0A0H2XEF8	XANC8	Xanthomonas campestris pv. campestris (strain 8004)	XC_4311	tr|A0A0H2XEF8|A0A0H2XEF8_XANC8	5.04	107916	53.327	62.112	1.16	-->transport [GO:0006810]	-->cell outer membrane [GO:0009279]	-->receptor activity [GO:0004872]
X_c_pv_c_8004	Oar protein	A0A0H2XCM1	A0A0H2XCM1	XANC8	Xanthomonas campestris pv. campestris (strain 8004)	XC_4327	tr|A0A0H2XCM1|A0A0H2XCM1_XANC8	4.63	110596	34.457	49.371	1.43	-->transport [GO:0006810]	-->cell outer membrane [GO:0009279]	-->carbohydrate binding [GO:0030246] --> receptor activity [GO:0004872]

## Sheet: H27 vs XC17_FD2.0_8004
Database	Protein Name	Protein ID	Gene ID	Species Symbol	Species	Gene Symbol	Accession	pI	Mass (Da)	XC17	H27	H27 vs XC17 Fold Change 2.0	Biological Process	Cellular Component	Molecular Function
X_c_pv_c_8004	GTPase Der	Q4UUM0	DER	XANC8	Xanthomonas campestris pv. campestris (strain 8004)	der	sp|Q4UUM0|DER_XANC8	8.39	51357	0	2.389	100	-->ribosome biogenesis [GO:0042254]		-->GTP binding [GO:0005525]
X_c_pv_c_8004	Cell division protein FtsZ	A0A0H2XAU4	A0A0H2XAU4	XANC8	Xanthomonas campestris pv. campestris (strain 8004)	ftsZ	tr|A0A0H2XAU4|A0A0H2XAU4_XANC8	4.76	42478	0	3.185	100	-->cell septum assembly [GO:0090529] --> FtsZ-dependent cytokinesis [GO:0043093] --> protein polymerization [GO:0051258]	-->cell division site [GO:0032153] --> cytoplasm [GO:0005737]	-->GTPase activity [GO:0003924] --> GTP binding [GO:0005525]
X_c_pv_c_8004	Chaperone protein HtpG	Q4UVY7	HTPG	XANC8	Xanthomonas campestris pv. campestris (strain 8004)	htpG	sp|Q4UVY7|HTPG_XANC8	5.11	70788	0	3.185	100	-->protein folding [GO:0006457] --> response to stress [GO:0006950]	-->cytoplasm [GO:0005737]	-->ATP binding [GO:0005524] --> unfolded protein binding [GO:0051082]
X_c_pv_c_8004	Translation initiation factor IF-1	Q4UUK1	IF1	XANC8	Xanthomonas campestris pv. campestris (strain 8004)	infA	sp|Q4UUK1|IF1_XANC8	9.39	8396	6.563	0	-100		-->cytoplasm [GO:0005737]	-->rRNA binding [GO:0019843] --> translation initiation factor activity [GO:0003743]
X_c_pv_c_8004	Lipopolysaccharide assembly protein B	A0A0H2X6Z7	A0A0H2X6Z7	XANC8	Xanthomonas campestris pv. campestris (strain 8004)	lapB	tr|A0A0H2X6Z7|A0A0H2X6Z7_XANC8	5.83	44401	0	1.593	100	-->lipopolysaccharide metabolic process [GO:0008653] --> regulation of lipid biosynthetic process [GO:0046890]	-->integral component of membrane [GO:0016021] --> intrinsic component of the cytoplasmic side of the plasma membrane [GO:0031235]	-->iron ion binding [GO:0005506]
X_c_pv_c_8004	Endolytic murein transglycosylase	A0A0H2XAC3	A0A0H2XAC3	XANC8	Xanthomonas campestris pv. campestris (strain 8004)	mltG	tr|A0A0H2XAC3|A0A0H2XAC3_XANC8	9.73	38159	0	3.982	100	-->cell wall organization [GO:0071555] --> peptidoglycan biosynthetic process [GO:0009252]	-->integral component of plasma membrane [GO:0005887]	-->lyase activity [GO:0016829] --> lytic endotransglycosylase activity [GO:0008932]
X_c_pv_c_8004	Pyrophosphate--fructose 6-phosphate 1-phosphotransferase	A0A0H2X4R7	A0A0H2X4R7	XANC8	Xanthomonas campestris pv. campestris (strain 8004)	pfp	tr|A0A0H2X4R7|A0A0H2X4R7_XANC8	9.25	44855	0	9.556	100	-->fructose 6-phosphate metabolic process [GO:0006002]	-->cytoplasm [GO:0005737]	-->6-phosphofructokinase activity [GO:0003872] --> diphosphate-fructose-6-phosphate 1-phosphotransferase activity [GO:0047334] --> metal ion binding [GO:0046872]
X_c_pv_c_8004	RNA polymerase sigma factor RpoD	A0A0H2XBP7	A0A0H2XBP7	XANC8	Xanthomonas campestris pv. campestris (strain 8004)	rpoD	tr|A0A0H2XBP7|A0A0H2XBP7_XANC8	4.89	69904	4.102	0	-100	-->transcription initiation from bacterial-type RNA polymerase promoter [GO:0001123]	-->cytoplasm [GO:0005737]	-->DNA binding [GO:0003677] --> sigma factor activity [GO:0016987] --> transcription factor activity, sequence-specific DNA binding [GO:0003700]
X_c_pv_c_8004	Protein-export membrane protein SecF	A0A0H2X6J8	A0A0H2X6J8	XANC8	Xanthomonas campestris pv. campestris (strain 8004)	secF	tr|A0A0H2X6J8|A0A0H2X6J8_XANC8	6.35	35338	1.641	0	-100	-->intracellular protein transmembrane transport [GO:0065002] --> protein targeting [GO:0006605] --> protein transport by the Sec complex [GO:0043952]	-->integral component of membrane [GO:0016021] --> intracellular [GO:0005622] --> plasma membrane [GO:0005886]	-->P-P-bond-hydrolysis-driven protein transmembrane transporter activity [GO:0015450]
X_c_pv_c_8004	Trigger factor	Q4URL3	TIG	XANC8	Xanthomonas campestris pv. campestris (strain 8004)	tig	sp|Q4URL3|TIG_XANC8	5.29	48284	11.486	0	-100	-->cell cycle [GO:0007049] --> cell division [GO:0051301] --> protein folding [GO:0006457] --> protein transport [GO:0015031]	-->cytoplasm [GO:0005737]	-->peptidyl-prolyl cis-trans isomerase activity [GO:0003755]
X_c_pv_c_8004	Uncharacterized protein	A0A0H2X2J6	A0A0H2X2J6	XANC8	Xanthomonas campestris pv. campestris (strain 8004)	XC_0049	tr|A0A0H2X2J6|A0A0H2X2J6_XANC8	6.78	28826	0	3.185	100
X_c_pv_c_8004	Uncharacterized protein	A0A0H2X2A9	A0A0H2X2A9	XANC8	Xanthomonas campestris pv. campestris (strain 8004)	XC_0086	tr|A0A0H2X2A9|A0A0H2X2A9_XANC8	10.14	27418	0	1.593	100
X_c_pv_c_8004	TldD protein	A0A0H2X2N7	A0A0H2X2N7	XANC8	Xanthomonas campestris pv. campestris (strain 8004)	XC_0094	tr|A0A0H2X2N7|A0A0H2X2N7_XANC8	5.72	48814	6.563	0	-100			-->metallopeptidase activity [GO:0008237]
X_c_pv_c_8004	TldD protein	A0A0H2X3V8	A0A0H2X3V8	XANC8	Xanthomonas campestris pv. campestris (strain 8004)	XC_0096	tr|A0A0H2X3V8|A0A0H2X3V8_XANC8	8.39	60089	4.102	0	-100		-->integral component of membrane [GO:0016021]	-->metallopeptidase activity [GO:0008237]
X_c_pv_c_8004	ATP-dependent DNA ligase	A0A0H2X2G3	A0A0H2X2G3	XANC8	Xanthomonas campestris pv. campestris (strain 8004)	XC_0109	tr|A0A0H2X2G3|A0A0H2X2G3_XANC8	9.97	106913	3.282	1.593	-2.06	-->DNA recombination [GO:0006310] --> DNA repair [GO:0006281]		-->ATP binding [GO:0005524] --> DNA ligase (ATP) activity [GO:0003910]
X_c_pv_c_8004	TonB-dependent receptor	A0A0H2X3X0	A0A0H2X3X0	XANC8	Xanthomonas campestris pv. campestris (strain 8004)	XC_0124	tr|A0A0H2X3X0|A0A0H2X3X0_XANC8	4.91	117738	18.869	0	-100	-->transport [GO:0006810]	-->cell outer membrane [GO:0009279]	-->receptor activity [GO:0004872]
X_c_pv_c_8004	Peptidyl-dipeptidase	A0A0H2X478	A0A0H2X478	XANC8	Xanthomonas campestris pv. campestris (strain 8004)	XC_0240	tr|A0A0H2X478|A0A0H2X478_XANC8	5.44	77182	0	7.963	100			-->metal ion binding [GO:0046872] --> metalloendopeptidase activity [GO:0004222]
X_c_pv_c_8004	Dipeptidyl anminopeptidase	A0A0H2X4C6	A0A0H2X4C6	XANC8	Xanthomonas campestris pv. campestris (strain 8004)	XC_0253	tr|A0A0H2X4C6|A0A0H2X4C6_XANC8	5.54	75389	6.563	0	-100			-->serine-type peptidase activity [GO:0008236]
X_c_pv_c_8004	Uncharacterized protein	A0A0H2X4E0	A0A0H2X4E0	XANC8	Xanthomonas campestris pv. campestris (strain 8004)	XC_0268	tr|A0A0H2X4E0|A0A0H2X4E0_XANC8	10.77	46349	1.641	0	-100
X_c_pv_c_8004	Uncharacterized protein	A0A0H2X3E2	A0A0H2X3E2	XANC8	Xanthomonas campestris pv. campestris (strain 8004)	XC_0347	tr|A0A0H2X3E2|A0A0H2X3E2_XANC8	5.86	15840	4.102	0	-100
X_c_pv_c_8004	Ferric pseudobactin M114 receptor protein	A0A0H2X3W0	A0A0H2X3W0	XANC8	Xanthomonas campestris pv. campestris (strain 8004)	XC_0558	tr|A0A0H2X3W0|A0A0H2X3W0_XANC8	8.92	89162	3.282	1.593	-2.06	-->siderophore transport [GO:0015891]	-->cell outer membrane [GO:0009279]	-->iron ion binding [GO:0005506] --> receptor activity [GO:0004872]
X_c_pv_c_8004	Dipeptidyl peptidase IV	A0A0H2X586	A0A0H2X586	XANC8	Xanthomonas campestris pv. campestris (strain 8004)	XC_0611	tr|A0A0H2X586|A0A0H2X586_XANC8	6.75	88691	21.331	0	-100			-->serine-type peptidase activity [GO:0008236]
X_c_pv_c_8004	Glucanase	A0A0H2X3T6	A0A0H2X3T6	XANC8	Xanthomonas campestris pv. campestris (strain 8004)	XC_0626	tr|A0A0H2X3T6|A0A0H2X3T6_XANC8	7.79	59721	3.282	0	-100	-->cellulose catabolic process [GO:0030245]		-->hydrolase activity, hydrolyzing O-glycosyl compounds [GO:0004553]
X_c_pv_c_8004	Uncharacterized protein	A0A0H2X3I1	A0A0H2X3I1	XANC8	Xanthomonas campestris pv. campestris (strain 8004)	XC_0630	tr|A0A0H2X3I1|A0A0H2X3I1_XANC8	7.07	27868	9.025	0	-100
X_c_pv_c_8004	Endoglucanase	A0A0H2X429	A0A0H2X429	XANC8	Xanthomonas campestris pv. campestris (strain 8004)	XC_0639	tr|A0A0H2X429|A0A0H2X429_XANC8	6.48	52551	24.612	10.352	-2.38	-->cellulose catabolic process [GO:0030245]		-->carbohydrate binding [GO:0030246] --> cellulase activity [GO:0008810]
X_c_pv_c_8004	TonB-dependent receptor	A0A0H2X5D2	A0A0H2X5D2	XANC8	Xanthomonas campestris pv. campestris (strain 8004)	XC_0687	tr|A0A0H2X5D2|A0A0H2X5D2_XANC8	4.96	85525	21.331	7.167	-2.98	-->transport [GO:0006810]	-->cell outer membrane [GO:0009279]	-->receptor activity [GO:0004872]
X_c_pv_c_8004	Rod shape-determining protein	A0A0H2X5D7	A0A0H2X5D7	XANC8	Xanthomonas campestris pv. campestris (strain 8004)	XC_0692	tr|A0A0H2X5D7|A0A0H2X5D7_XANC8	8.2	45889	0	5.574	100	-->regulation of cell shape [GO:0008360]	-->integral component of membrane [GO:0016021]
X_c_pv_c_8004	Uncharacterized protein	A0A0H2X3U9	A0A0H2X3U9	XANC8	Xanthomonas campestris pv. campestris (strain 8004)	XC_0722	tr|A0A0H2X3U9|A0A0H2X3U9_XANC8	7.56	29326	3.282	0	-100
X_c_pv_c_8004	TonB-dependent receptor	A0A0H2X412	A0A0H2X412	XANC8	Xanthomonas campestris pv. campestris (strain 8004)	XC_0806	tr|A0A0H2X412|A0A0H2X412_XANC8	4.83	89100	21.331	0	-100	-->transport [GO:0006810]	-->cell outer membrane [GO:0009279]	-->receptor activity [GO:0004872]
X_c_pv_c_8004	Polyphosphate-selective porin O	A0A0H2X4M7	A0A0H2X4M7	XANC8	Xanthomonas campestris pv. campestris (strain 8004)	XC_0819	tr|A0A0H2X4M7|A0A0H2X4M7_XANC8	6.15	42950	2.461	0	-100
X_c_pv_c_8004	Uncharacterized protein	A0A0H2X4D2	A0A0H2X4D2	XANC8	Xanthomonas campestris pv. campestris (strain 8004)	XC_0854	tr|A0A0H2X4D2|A0A0H2X4D2_XANC8	9.5	18146	0	1.593	100
X_c_pv_c_8004	Uncharacterized protein	A0A0H2X4K9	A0A0H2X4K9	XANC8	Xanthomonas campestris pv. campestris (strain 8004)	XC_0935	tr|A0A0H2X4K9|A0A0H2X4K9_XANC8	11.14	33134	0	2.389	100
X_c_pv_c_8004	Outer membrane protein	A0A0H2X504	A0A0H2X504	XANC8	Xanthomonas campestris pv. campestris (strain 8004)	XC_0969	tr|A0A0H2X504|A0A0H2X504_XANC8	4.93	21621	17.229	0	-100		-->integral component of membrane [GO:0016021] --> outer membrane [GO:0019867]
X_c_pv_c_8004	Carboxylic ester hydrolase	A0A0H2X4R9	A0A0H2X4R9	XANC8	Xanthomonas campestris pv. campestris (strain 8004)	XC_1001	tr|A0A0H2X4R9|A0A0H2X4R9_XANC8	7.21	53055	2.461	0	-100			-->hydrolase activity [GO:0016787]
X_c_pv_c_8004	Alpha-glucosidase	A0A0H2X6G4	A0A0H2X6G4	XANC8	Xanthomonas campestris pv. campestris (strain 8004)	XC_1002	tr|A0A0H2X6G4|A0A0H2X6G4_XANC8	6.47	72688	22.972	5.574	-4.12			-->carbohydrate binding [GO:0030246] --> catalytic activity [GO:0003824]
X_c_pv_c_8004	VirB6 protein	A0A0H2X550	A0A0H2X550	XANC8	Xanthomonas campestris pv. campestris (strain 8004)	XC_1027	tr|A0A0H2X550|A0A0H2X550_XANC8	8.98	34640	7.384	0	-100	-->protein secretion by the type IV secretion system [GO:0030255]	-->integral component of membrane [GO:0016021]
X_c_pv_c_8004	TolA protein	A0A0H2X6S5	A0A0H2X6S5	XANC8	Xanthomonas campestris pv. campestris (strain 8004)	XC_1140	tr|A0A0H2X6S5|A0A0H2X6S5_XANC8	5.57	37655	6.563	0	-100		-->integral component of membrane [GO:0016021]	-->transporter activity [GO:0005215]
X_c_pv_c_8004	Uncharacterized protein	A0A0H2X5F6	A0A0H2X5F6	XANC8	Xanthomonas campestris pv. campestris (strain 8004)	XC_1168	tr|A0A0H2X5F6|A0A0H2X5F6_XANC8	9.49	18747	4.102	1.593	-2.58
X_c_pv_c_8004	Uncharacterized protein	A0A0H2X7J9	A0A0H2X7J9	XANC8	Xanthomonas campestris pv. campestris (strain 8004)	XC_2145	tr|A0A0H2X7J9|A0A0H2X7J9_XANC8	7.62	20217	1.641	3.185	1.94
X_c_pv_c_8004	TonB-dependent receptor	A0A0H2X4C7	A0A0H2X4C7	XANC8	Xanthomonas campestris pv. campestris (strain 8004)	XC_0849	tr|A0A0H2X4C7|A0A0H2X4C7_XANC8	4.84	104731	88.604	171.206	1.93	-->transport [GO:0006810]	-->cell outer membrane [GO:0009279]	-->receptor activity [GO:0004872]
X_c_pv_c_8004	Outer membrane protein	A0A0H2XBB0	A0A0H2XBB0	XANC8	Xanthomonas campestris pv. campestris (strain 8004)	XC_3694	tr|A0A0H2XBB0|A0A0H2XBB0_XANC8	4.97	23494	50.866	91.575	1.8		-->integral component of membrane [GO:0016021] --> outer membrane [GO:0019867]
X_c_pv_c_8004	OmpA-related protein	A0A0H2XCQ6	A0A0H2XCQ6	XANC8	Xanthomonas campestris pv. campestris (strain 8004)	XC_4224	tr|A0A0H2XCQ6|A0A0H2XCQ6_XANC8	4.95	110800	74.657	132.983	1.78	-->transport [GO:0006810]	-->membrane [GO:0016020]	-->carbohydrate binding [GO:0030246] --> receptor activity [GO:0004872]
X_c_pv_c_8004	Uncharacterized protein	A0A0H2X6T6	A0A0H2X6T6	XANC8	Xanthomonas campestris pv. campestris (strain 8004)	XC_1194	tr|A0A0H2X6T6|A0A0H2X6T6_XANC8	6.24	66160	13.127	22.297	1.7
X_c_pv_c_8004	Glucan 1,4-beta-glucosidase	A0A0H2X8F7	A0A0H2X8F7	XANC8	Xanthomonas campestris pv. campestris (strain 8004)	XC_2461	tr|A0A0H2X8F7|A0A0H2X8F7_XANC8	5.69	92151	9.845	15.926	1.62	-->carbohydrate metabolic process [GO:0005975]		-->hydrolase activity, hydrolyzing O-glycosyl compounds [GO:0004553]
X_c_pv_c_8004	Permease	A0A0H2X7A1	A0A0H2X7A1	XANC8	Xanthomonas campestris pv. campestris (strain 8004)	XC_1326	tr|A0A0H2X7A1|A0A0H2X7A1_XANC8	8.89	42434	5.743	8.759	1.53		-->integral component of membrane [GO:0016021]
X_c_pv_c_8004	Iron receptor	A0A0H2X9E0	A0A0H2X9E0	XANC8	Xanthomonas campestris pv. campestris (strain 8004)	XC_2846	tr|A0A0H2X9E0|A0A0H2X9E0_XANC8	5	78804	14.767	22.297	1.51	-->siderophore transport [GO:0015891]	-->cell outer membrane [GO:0009279]	-->iron ion binding [GO:0005506] --> receptor activity [GO:0004872]
X_c_pv_c_8004	TonB-dependent receptor	A0A0H2X5P6	A0A0H2X5P6	XANC8	Xanthomonas campestris pv. campestris (strain 8004)	XC_0756	tr|A0A0H2X5P6|A0A0H2X5P6_XANC8	4.9	93284	19.69	29.463	1.5	-->transport [GO:0006810]	-->cell outer membrane [GO:0009279]	-->receptor activity [GO:0004872]
X_c_pv_c_8004	Uncharacterized protein	A0A0H2X2T2	A0A0H2X2T2	XANC8	Xanthomonas campestris pv. campestris (strain 8004)	XC_0215	tr|A0A0H2X2T2|A0A0H2X2T2_XANC8	4.53	21833	164.903	242.873	1.47
X_c_pv_c_8004	TonB-dependent receptor	A0A0H2X6C5	A0A0H2X6C5	XANC8	Xanthomonas campestris pv. campestris (strain 8004)	XC_1004	tr|A0A0H2X6C5|A0A0H2X6C5_XANC8	4.7	106911	39.38	57.334	1.46	-->transport [GO:0006810]	-->cell outer membrane [GO:0009279]	-->receptor activity [GO:0004872]
X_c_pv_c_8004	TonB-dependent receptor	A0A0H2X5A6	A0A0H2X5A6	XANC8	Xanthomonas campestris pv. campestris (strain 8004)	XC_1222	tr|A0A0H2X5A6|A0A0H2X5A6_XANC8	4.96	99792	21.331	31.056	1.46	-->transport [GO:0006810]	-->cell outer membrane [GO:0009279]	-->receptor activity [GO:0004872]
X_c_pv_c_8004	Uncharacterized protein	A0A0H2X9A5	A0A0H2X9A5	XANC8	Xanthomonas campestris pv. campestris (strain 8004)	XC_2144	tr|A0A0H2X9A5|A0A0H2X9A5_XANC8	6.79	23033	4.922	7.167	1.46
X_c_pv_c_8004	NADH-ubiquinone oxidoreductase NQO10 subunit	A0A0H2X7V2	A0A0H2X7V2	XANC8	Xanthomonas campestris pv. campestris (strain 8004)	XC_1598	tr|A0A0H2X7V2|A0A0H2X7V2_XANC8	8.95	23932	4.922	7.167	1.46		-->integral component of membrane [GO:0016021]	-->NADH dehydrogenase (ubiquinone) activity [GO:0008137]
X_c_pv_c_8004	Uncharacterized protein	A0A0H2X7N7	A0A0H2X7N7	XANC8	Xanthomonas campestris pv. campestris (strain 8004)	XC_1513	tr|A0A0H2X7N7|A0A0H2X7N7_XANC8	6.71	13903	3.282	4.778	1.46		-->integral component of membrane [GO:0016021]
X_c_pv_c_8004	Uncharacterized protein	A0A0H2X9J4	A0A0H2X9J4	XANC8	Xanthomonas campestris pv. campestris (strain 8004)	XC_2916	tr|A0A0H2X9J4|A0A0H2X9J4_XANC8	9.74	92697	3.282	4.778	1.46		-->integral component of membrane [GO:0016021]
X_c_pv_c_8004	Uncharacterized protein	A0A0H2XAX8	A0A0H2XAX8	XANC8	Xanthomonas campestris pv. campestris (strain 8004)	XC_2847	tr|A0A0H2XAX8|A0A0H2XAX8_XANC8	6.46	42833	1.641	2.389	1.46
X_c_pv_c_8004	Oar protein	A0A0H2XCM1	A0A0H2XCM1	XANC8	Xanthomonas campestris pv. campestris (strain 8004)	XC_4327	tr|A0A0H2XCM1|A0A0H2XCM1_XANC8	4.63	110596	34.457	49.371	1.43	-->transport [GO:0006810]	-->cell outer membrane [GO:0009279]	-->carbohydrate binding [GO:0030246] --> receptor activity [GO:0004872]
X_c_pv_c_8004	Ferric enterobactin receptor	A0A0H2X517	A0A0H2X517	XANC8	Xanthomonas campestris pv. campestris (strain 8004)	XC_1113	tr|A0A0H2X517|A0A0H2X517_XANC8	4.94	86199	44.302	62.908	1.42	-->transport [GO:0006810]	-->cell outer membrane [GO:0009279]	-->receptor activity [GO:0004872]
X_c_pv_c_8004	Ubiquinol oxidase subunit 2	A0A0H2X9W6	A0A0H2X9W6	XANC8	Xanthomonas campestris pv. campestris (strain 8004)	XC_3084	tr|A0A0H2X9W6|A0A0H2X9W6_XANC8	6.83	34984	9.025	12.741	1.41	-->electron transport chain [GO:0022900]	-->integral component of membrane [GO:0016021] --> plasma membrane [GO:0005886] --> respiratory chain [GO:0070469]	-->copper ion binding [GO:0005507] --> cytochrome-c oxidase activity [GO:0004129] --> cytochrome o ubiquinol oxidase activity [GO:0008827]
X_c_pv_c_8004	Toluene tolerance protein	A0A0H2XEQ3	A0A0H2XEQ3	XANC8	Xanthomonas campestris pv. campestris (strain 8004)	XC_4299	tr|A0A0H2XEQ3|A0A0H2XEQ3_XANC8	9.55	23587	20.51	28.667	1.4
X_c_pv_c_8004	Citrate-dependent iron transporter	A0A0H2X513	A0A0H2X513	XANC8	Xanthomonas campestris pv. campestris (strain 8004)	XC_1108	tr|A0A0H2X513|A0A0H2X513_XANC8	5.88	78814	13.127	18.315	1.4	-->siderophore transport [GO:0015891]	-->cell outer membrane [GO:0009279]	-->iron ion binding [GO:0005506] --> receptor activity [GO:0004872]
X_c_pv_c_8004	Uncharacterized protein	A0A0H2X448	A0A0H2X448	XANC8	Xanthomonas campestris pv. campestris (strain 8004)	XC_0723	tr|A0A0H2X448|A0A0H2X448_XANC8	10.82	13372	7.384	10.352	1.4		-->outer membrane [GO:0019867]
X_c_pv_c_8004	Ring canal kelch-like protein	A0A0H2XEG9	A0A0H2XEG9	XANC8	Xanthomonas campestris pv. campestris (strain 8004)	XC_4204	tr|A0A0H2XEG9|A0A0H2XEG9_XANC8	6.6	41573	13.947	19.111	1.37	-->protein ubiquitination [GO:0016567]	-->Cul3-RING ubiquitin ligase complex [GO:0031463]
X_c_pv_c_8004	Outer membrane protein assembly factor BamA	A0A0H2X927	A0A0H2X927	XANC8	Xanthomonas campestris pv. campestris (strain 8004)	bamA	tr|A0A0H2X927|A0A0H2X927_XANC8	5.33	90687	75.478	101.927	1.35	-->Gram-negative-bacterium-type cell outer membrane assembly [GO:0043165] --> protein insertion into membrane [GO:0051205]	-->cell outer membrane [GO:0009279] --> integral component of membrane [GO:0016021]
X_c_pv_c_8004	Ferric enterobactin receptor	A0A0H2X6I8	A0A0H2X6I8	XANC8	Xanthomonas campestris pv. campestris (strain 8004)	XC_1079	tr|A0A0H2X6I8|A0A0H2X6I8_XANC8	4.98	87746	42.661	57.334	1.34	-->transport [GO:0006810]	-->cell outer membrane [GO:0009279]	-->receptor activity [GO:0004872]
X_c_pv_c_8004	Histone-like protein	A0A0H2X5C4	A0A0H2X5C4	XANC8	Xanthomonas campestris pv. campestris (strain 8004)	XC_1355	tr|A0A0H2X5C4|A0A0H2X5C4_XANC8	10.71	14636	21.331	28.667	1.34			-->DNA binding [GO:0003677]
X_c_pv_c_8004	Ferric enterobactin receptor	A0A0H2X5B8	A0A0H2X5B8	XANC8	Xanthomonas campestris pv. campestris (strain 8004)	XC_1115	tr|A0A0H2X5B8|A0A0H2X5B8_XANC8	4.9	84346	31.176	40.612	1.3	-->transport [GO:0006810]	-->cell outer membrane [GO:0009279]	-->receptor activity [GO:0004872]
X_c_pv_c_8004	Uncharacterized protein	A0A0H2X548	A0A0H2X548	XANC8	Xanthomonas campestris pv. campestris (strain 8004)	XC_0569	tr|A0A0H2X548|A0A0H2X548_XANC8	5.26	24624	7.384	9.556	1.29
X_c_pv_c_8004	Small conductance mechanosensitive ion channel	A0A0H2X8S9	A0A0H2X8S9	XANC8	Xanthomonas campestris pv. campestris (strain 8004)	XC_1951	tr|A0A0H2X8S9|A0A0H2X8S9_XANC8	6.97	34157	4.922	6.37	1.29	-->transmembrane transport [GO:0055085]	-->integral component of membrane [GO:0016021]
X_c_pv_c_8004	Uncharacterized protein	A0A0H2XBS7	A0A0H2XBS7	XANC8	Xanthomonas campestris pv. campestris (strain 8004)	XC_3989	tr|A0A0H2XBS7|A0A0H2XBS7_XANC8	5.58	16802	2.461	3.185	1.29
X_c_pv_c_8004	Histone H1	A0A0H2XC54	A0A0H2XC54	XANC8	Xanthomonas campestris pv. campestris (strain 8004)	XC_3985	tr|A0A0H2XC54|A0A0H2XC54_XANC8	11.54	26089	2.461	3.185	1.29
X_c_pv_c_8004	ATP-dependent Clp protease subunit	A0A0H2X9C4	A0A0H2X9C4	XANC8	Xanthomonas campestris pv. campestris (strain 8004)	XC_2218	tr|A0A0H2X9C4|A0A0H2X9C4_XANC8	5.66	83580	2.461	3.185	1.29			-->ATP binding [GO:0005524] --> ATP-dependent peptidase activity [GO:0004176]
X_c_pv_c_8004	Protease 4	A0A0H2XBP9	A0A0H2XBP9	XANC8	Xanthomonas campestris pv. campestris (strain 8004)	XC_3832	tr|A0A0H2XBP9|A0A0H2XBP9_XANC8	6.45	68040	16.408	20.704	1.26	-->signal peptide processing [GO:0006465]	-->integral component of membrane [GO:0016021] --> plasma membrane [GO:0005886]	-->peptidase activity [GO:0008233]
X_c_pv_c_8004	PHA synthase subunit	A0A0H2X738	A0A0H2X738	XANC8	Xanthomonas campestris pv. campestris (strain 8004)	XC_1958	tr|A0A0H2X738|A0A0H2X738_XANC8	9.51	42071	13.947	17.519	1.26
X_c_pv_c_8004	TonB-dependent receptor	A0A0H2XBT2	A0A0H2XBT2	XANC8	Xanthomonas campestris pv. campestris (strain 8004)	XC_3209	tr|A0A0H2XBT2|A0A0H2XBT2_XANC8	4.79	80249	51.686	64.501	1.25	-->transport [GO:0006810]	-->cell outer membrane [GO:0009279]	-->receptor activity [GO:0004872]
X_c_pv_c_8004	TonB-dependent receptor	A0A0H2X4Q7	A0A0H2X4Q7	XANC8	Xanthomonas campestris pv. campestris (strain 8004)	XC_0988	tr|A0A0H2X4Q7|A0A0H2X4Q7_XANC8	8.45	76003	49.225	61.315	1.25	-->transport [GO:0006810]	-->cell outer membrane [GO:0009279]	-->receptor activity [GO:0004872]
X_c_pv_c_8004	Protease Do	A0A0H2XDT1	A0A0H2XDT1	XANC8	Xanthomonas campestris pv. campestris (strain 8004)	XC_3986	tr|A0A0H2XDT1|A0A0H2XDT1_XANC8	7.1	49811	11.486	14.333	1.25		-->periplasmic space [GO:0042597]	-->serine-type endopeptidase activity [GO:0004252]
X_c_pv_c_8004	Ribonuclease R	A0A0H2X8X8	A0A0H2X8X8	XANC8	Xanthomonas campestris pv. campestris (strain 8004)	rnr	tr|A0A0H2X8X8|A0A0H2X8X8_XANC8	6.31	89976	5.743	7.167	1.25		-->cytoplasm [GO:0005737]	-->exoribonuclease II activity [GO:0008859] --> RNA binding [GO:0003723]
X_c_pv_c_8004	Oar protein	A0A0H2X695	A0A0H2X695	XANC8	Xanthomonas campestris pv. campestris (strain 8004)	XC_1619	tr|A0A0H2X695|A0A0H2X695_XANC8	4.85	117851	100.09	124.224	1.24	-->transport [GO:0006810]	-->membrane [GO:0016020]	-->receptor activity [GO:0004872]
X_c_pv_c_8004	OmpA-related protein	A0A0H2XCG0	A0A0H2XCG0	XANC8	Xanthomonas campestris pv. campestris (strain 8004)	XC_4223	tr|A0A0H2XCG0|A0A0H2XCG0_XANC8	5.01	109116	114.858	141.742	1.23	-->transport [GO:0006810]	-->membrane [GO:0016020]	-->carbohydrate binding [GO:0030246] --> receptor activity [GO:0004872]
X_c_pv_c_8004	General secretion pathway protein D	A0A0H2XAY6	A0A0H2XAY6	XANC8	Xanthomonas campestris pv. campestris (strain 8004)	XC_3563	tr|A0A0H2XAY6|A0A0H2XAY6_XANC8	6.02	79438	34.457	42.204	1.22	-->protein secretion by the type II secretion system [GO:0015628]	-->cell outer membrane [GO:0009279] --> type II protein secretion system complex [GO:0015627]	-->protein transporter activity [GO:0008565]
X_c_pv_c_8004	Uncharacterized protein	A0A0H2X3R7	A0A0H2X3R7	XANC8	Xanthomonas campestris pv. campestris (strain 8004)	XC_0033	tr|A0A0H2X3R7|A0A0H2X3R7_XANC8	5.09	14917	9.845	11.945	1.21
X_c_pv_c_8004	Beta-hexosaminidase	A0A0H2X5I4	A0A0H2X5I4	XANC8	Xanthomonas campestris pv. campestris (strain 8004)	XC_1219	tr|A0A0H2X5I4|A0A0H2X5I4_XANC8	6.26	87222	14.767	17.519	1.19	-->carbohydrate metabolic process [GO:0005975]		-->beta-N-acetylhexosaminidase activity [GO:0004563]
X_c_pv_c_8004	Oar protein	A0A0H2X7U3	A0A0H2X7U3	XANC8	Xanthomonas campestris pv. campestris (strain 8004)	XC_1545	tr|A0A0H2X7U3|A0A0H2X7U3_XANC8	5.07	110338	127.164	149.705	1.18	-->transport [GO:0006810]	-->cell outer membrane [GO:0009279] --> integral component of membrane [GO:0016021]	-->carbohydrate binding [GO:0030246] --> receptor activity [GO:0004872]
X_c_pv_c_8004	Uncharacterized protein	A0A0H2XEF8	A0A0H2XEF8	XANC8	Xanthomonas campestris pv. campestris (strain 8004)	XC_4311	tr|A0A0H2XEF8|A0A0H2XEF8_XANC8	5.04	107916	53.327	62.112	1.16	-->transport [GO:0006810]	-->cell outer membrane [GO:0009279]	-->receptor activity [GO:0004872]
X_c_pv_c_8004	Dipeptidyl-peptidase	A0A0H2XE37	A0A0H2XE37	XANC8	Xanthomonas campestris pv. campestris (strain 8004)	XC_4105	tr|A0A0H2XE37|A0A0H2XE37_XANC8	5.76	89478	31.996	36.63	1.14			-->serine-type peptidase activity [GO:0008236]
X_c_pv_c_8004	TonB-dependent receptor	A0A0H2X4U5	A0A0H2X4U5	XANC8	Xanthomonas campestris pv. campestris (strain 8004)	XC_1165	tr|A0A0H2X4U5|A0A0H2X4U5_XANC8	4.75	95936	36.098	39.815	1.1	-->transport [GO:0006810]	-->cell outer membrane [GO:0009279]	-->receptor activity [GO:0004872]
X_c_pv_c_8004	Uncharacterized protein	A0A0H2XBJ2	A0A0H2XBJ2	XANC8	Xanthomonas campestris pv. campestris (strain 8004)	XC_3773	tr|A0A0H2XBJ2|A0A0H2XBJ2_XANC8	7.08	16680	24.612	27.074	1.1
X_c_pv_c_8004	Pyruvate dehydrogenase E1 component	A0A0H2X537	A0A0H2X537	XANC8	Xanthomonas campestris pv. campestris (strain 8004)	XC_0588	tr|A0A0H2X537|A0A0H2X537_XANC8	5.77	99924	8.204	8.759	1.07			-->pyruvate dehydrogenase (acetyl-transferring) activity [GO:0004739]
X_c_pv_c_8004	TonB-dependent receptor	A0A0H2X7L1	A0A0H2X7L1	XANC8	Xanthomonas campestris pv. campestris (strain 8004)	XC_1451	tr|A0A0H2X7L1|A0A0H2X7L1_XANC8	4.88	86053	81.221	84.408	1.04	-->transport [GO:0006810]	-->cell outer membrane [GO:0009279]	-->receptor activity [GO:0004872]
X_c_pv_c_8004	TonB-dependent receptor	A0A0H2X8I3	A0A0H2X8I3	XANC8	Xanthomonas campestris pv. campestris (strain 8004)	XC_2512	tr|A0A0H2X8I3|A0A0H2X8I3_XANC8	5.74	95573	36.919	38.223	1.04	-->transport [GO:0006810]	-->cell outer membrane [GO:0009279]	-->receptor activity [GO:0004872]
X_c_pv_c_8004	TonB-dependent receptor	A0A0H2X739	A0A0H2X739	XANC8	Xanthomonas campestris pv. campestris (strain 8004)	XC_1284	tr|A0A0H2X739|A0A0H2X739_XANC8	4.61	113231	28.714	28.667	-1	-->transport [GO:0006810]	-->cell outer membrane [GO:0009279]	-->receptor activity [GO:0004872]
X_c_pv_c_8004	Periplasmic protease	A0A0H2X9B2	A0A0H2X9B2	XANC8	Xanthomonas campestris pv. campestris (strain 8004)	XC_2972	tr|A0A0H2X9B2|A0A0H2X9B2_XANC8	6.54	53938	41.841	40.612	-1.03		-->periplasmic space [GO:0042597]	-->serine-type endopeptidase activity [GO:0004252]
X_c_pv_c_8004	Phospholipase	A0A0H2XAU3	A0A0H2XAU3	XANC8	Xanthomonas campestris pv. campestris (strain 8004)	XC_2818	tr|A0A0H2XAU3|A0A0H2XAU3_XANC8	5.63	42236	29.535	28.667	-1.03	-->lipid metabolic process [GO:0006629]	-->membrane [GO:0016020]	-->phospholipase activity [GO:0004620]
X_c_pv_c_8004	Uncharacterized protein	A0A0H2X3T7	A0A0H2X3T7	XANC8	Xanthomonas campestris pv. campestris (strain 8004)	XC_0709	tr|A0A0H2X3T7|A0A0H2X3T7_XANC8	5.56	39406	22.972	22.297	-1.03
X_c_pv_c_8004	Outer membrane usher protein FasD	A0A0H2X9E9	A0A0H2X9E9	XANC8	Xanthomonas campestris pv. campestris (strain 8004)	XC_2859	tr|A0A0H2X9E9|A0A0H2X9E9_XANC8	6.31	86849	20.51	19.908	-1.03		-->membrane [GO:0016020]	-->transporter activity [GO:0005215]
X_c_pv_c_8004	3-oxoacyl-[ACP] reductase	A0A0H2XBW6	A0A0H2XBW6	XANC8	Xanthomonas campestris pv. campestris (strain 8004)	XC_3227	tr|A0A0H2XBW6|A0A0H2XBW6_XANC8	7.97	25222	11.486	11.148	-1.03	-->fatty acid biosynthetic process [GO:0006633]		-->3-oxoacyl-[acyl-carrier-protein] reductase (NADPH) activity [GO:0004316] --> NAD binding [GO:0051287]
X_c_pv_c_8004	50S ribosomal protein L11	Q4URC8	RL11	XANC8	Xanthomonas campestris pv. campestris (strain 8004)	rplK	sp|Q4URC8|RL11_XANC8	10	14880	10.665	10.352	-1.03	-->translation [GO:0006412]	-->ribosome [GO:0005840]	-->rRNA binding [GO:0019843] --> structural constituent of ribosome [GO:0003735]
X_c_pv_c_8004	Fructose-bisphosphate aldolase	A0A0H2X6E5	A0A0H2X6E5	XANC8	Xanthomonas campestris pv. campestris (strain 8004)	XC_0979	tr|A0A0H2X6E5|A0A0H2X6E5_XANC8	4.98	36538	9.845	9.556	-1.03	-->glycolytic process [GO:0006096]		-->fructose-bisphosphate aldolase activity [GO:0004332]
X_c_pv_c_8004	Uncharacterized protein	A0A0H2X552	A0A0H2X552	XANC8	Xanthomonas campestris pv. campestris (strain 8004)	XC_1161	tr|A0A0H2X552|A0A0H2X552_XANC8	5.04	16829	8.204	7.963	-1.03
X_c_pv_c_8004	Uncharacterized protein	A0A0H2X6J4	A0A0H2X6J4	XANC8	Xanthomonas campestris pv. campestris (strain 8004)	XC_1084	tr|A0A0H2X6J4|A0A0H2X6J4_XANC8	9.96	37708	4.922	4.778	-1.03
X_c_pv_c_8004	Uncharacterized protein	A0A0H2X7K7	A0A0H2X7K7	XANC8	Xanthomonas campestris pv. campestris (strain 8004)	XC_2155	tr|A0A0H2X7K7|A0A0H2X7K7_XANC8	7.28	69236	4.922	4.778	-1.03
X_c_pv_c_8004	Xylanase	A0A0H2X5C2	A0A0H2X5C2	XANC8	Xanthomonas campestris pv. campestris (strain 8004)	XC_1120	tr|A0A0H2X5C2|A0A0H2X5C2_XANC8	6.04	36782	4.922	4.778	-1.03	-->xylan catabolic process [GO:0045493]		-->hydrolase activity, acting on glycosyl bonds [GO:0016798]
X_c_pv_c_8004	Uncharacterized protein	A0A0H2X6A9	A0A0H2X6A9	XANC8	Xanthomonas campestris pv. campestris (strain 8004)	XC_0931	tr|A0A0H2X6A9|A0A0H2X6A9_XANC8	8.72	60592	2.461	2.389	-1.03		-->integral component of membrane [GO:0016021]
X_c_pv_c_8004	Uncharacterized protein	A0A0H2X4R6	A0A0H2X4R6	XANC8	Xanthomonas campestris pv. campestris (strain 8004)	XC_0414	tr|A0A0H2X4R6|A0A0H2X4R6_XANC8	6.64	12753	1.641	1.593	-1.03	-->primary metabolic process [GO:0044238]
X_c_pv_c_8004	Uncharacterized protein	A0A0H2XAD5	A0A0H2XAD5	XANC8	Xanthomonas campestris pv. campestris (strain 8004)	XC_3434	tr|A0A0H2XAD5|A0A0H2XAD5_XANC8	9.12	21371	1.641	1.593	-1.03		-->integral component of membrane [GO:0016021]
X_c_pv_c_8004	Uncharacterized protein	A0A0H2XDE6	A0A0H2XDE6	XANC8	Xanthomonas campestris pv. campestris (strain 8004)	XC_3813	tr|A0A0H2XDE6|A0A0H2XDE6_XANC8	9.76	39089	1.641	1.593	-1.03		-->membrane [GO:0016020]	-->CDP-glycerol glycerophosphotransferase activity [GO:0047355]
X_c_pv_c_8004	IS1478 transposase	A0A0H2X4W1	A0A0H2X4W1	XANC8	Xanthomonas campestris pv. campestris (strain 8004)	XC_1054	tr|A0A0H2X4W1|A0A0H2X4W1_XANC8	10.2	57579	1.641	1.593	-1.03	-->transposition, DNA-mediated [GO:0006313]		-->DNA binding [GO:0003677] --> transposase activity [GO:0004803]
X_c_pv_c_8004	DNA/pantothenate metabolism flavoprotein	A0A0H2XDP4	A0A0H2XDP4	XANC8	Xanthomonas campestris pv. campestris (strain 8004)	XC_3943	tr|A0A0H2XDP4|A0A0H2XDP4_XANC8	6.01	43723	1.641	1.593	-1.03	-->coenzyme A biosynthetic process [GO:0015937] --> pantothenate catabolic process [GO:0015941]		-->FMN binding [GO:0010181] --> phosphopantothenate--cysteine ligase activity [GO:0004632] --> phosphopantothenoylcysteine decarboxylase activity [GO:0004633]
X_c_pv_c_8004	TonB-dependent receptor	A0A0H2X3S9	A0A0H2X3S9	XANC8	Xanthomonas campestris pv. campestris (strain 8004)	XC_0050	tr|A0A0H2X3S9|A0A0H2X3S9_XANC8	7.88	97219	87.784	84.408	-1.04	-->transport [GO:0006810]	-->cell outer membrane [GO:0009279]	-->receptor activity [GO:0004872]
X_c_pv_c_8004	Membrane protein	A0A0H2X4T9	A0A0H2X4T9	XANC8	Xanthomonas campestris pv. campestris (strain 8004)	XC_0470	tr|A0A0H2X4T9|A0A0H2X4T9_XANC8	9.58	39719	39.38	36.63	-1.08		-->integral component of membrane [GO:0016021]
X_c_pv_c_8004	Serine protease	A0A0H2X9B6	A0A0H2X9B6	XANC8	Xanthomonas campestris pv. campestris (strain 8004)	XC_2159	tr|A0A0H2X9B6|A0A0H2X9B6_XANC8	5.11	95254	18.869	17.519	-1.08		-->outer membrane [GO:0019867]	-->serine-type endopeptidase activity [GO:0004252]
X_c_pv_c_8004	2,3,4,5-tetrahydropyridine-2,6-dicarboxylate N-succinyltransferase	A0A0H2XAY2	A0A0H2XAY2	XANC8	Xanthomonas campestris pv. campestris (strain 8004)	dapD	tr|A0A0H2XAY2|A0A0H2XAY2_XANC8	9.87	41176	18.049	16.722	-1.08	-->diaminopimelate biosynthetic process [GO:0019877] --> lysine biosynthetic process via diaminopimelate [GO:0009089]	-->cytoplasm [GO:0005737]	-->2,3,4,5-tetrahydropyridine-2,6-dicarboxylate N-succinyltransferase activity [GO:0008666]
X_c_pv_c_8004	Porin	A0A0H2X693	A0A0H2X693	XANC8	Xanthomonas campestris pv. campestris (strain 8004)	XC_1741	tr|A0A0H2X693|A0A0H2X693_XANC8	6.07	41219	13.127	11.945	-1.1	-->ion transport [GO:0006811]	-->cell outer membrane [GO:0009279] --> pore complex [GO:0046930]	-->porin activity [GO:0015288]
X_c_pv_c_8004	Outer membrane protein Slp	A0A0H2XBX5	A0A0H2XBX5	XANC8	Xanthomonas campestris pv. campestris (strain 8004)	XC_3240	tr|A0A0H2XBX5|A0A0H2XBX5_XANC8	8.26	19563	22.151	19.908	-1.11		-->outer membrane [GO:0019867]
X_c_pv_c_8004	Penicillin-binding protein 6	A0A0H2X5H2	A0A0H2X5H2	XANC8	Xanthomonas campestris pv. campestris (strain 8004)	XC_0708	tr|A0A0H2X5H2|A0A0H2X5H2_XANC8	6.75	43802	19.69	17.519	-1.12			-->serine-type D-Ala-D-Ala carboxypeptidase activity [GO:0009002]
X_c_pv_c_8004	Uncharacterized protein	A0A0H2XBI8	A0A0H2XBI8	XANC8	Xanthomonas campestris pv. campestris (strain 8004)	XC_3107	tr|A0A0H2XBI8|A0A0H2XBI8_XANC8	5.9	31454	10.665	9.556	-1.12		-->integral component of membrane [GO:0016021]
X_c_pv_c_8004	TonB-dependent receptor	A0A0H2X3I9	A0A0H2X3I9	XANC8	Xanthomonas campestris pv. campestris (strain 8004)	XC_0405	tr|A0A0H2X3I9|A0A0H2X3I9_XANC8	8.51	78149	45.943	40.612	-1.13	-->siderophore transport [GO:0015891]	-->cell outer membrane [GO:0009279]	-->iron ion binding [GO:0005506] --> receptor activity [GO:0004872]
X_c_pv_c_8004	Dihydrolipoamide acetyltransferase component of pyruvate dehydrogenase complex	A0A0H2X324	A0A0H2X324	XANC8	Xanthomonas campestris pv. campestris (strain 8004)	XC_0441	tr|A0A0H2X324|A0A0H2X324_XANC8	5.52	51671	9.025	7.963	-1.13	-->metabolic process [GO:0008152]		-->transferase activity, transferring acyl groups [GO:0016746]
X_c_pv_c_8004	Outer membrane protein assembly factor BamD	A0A0H2X6H9	A0A0H2X6H9	XANC8	Xanthomonas campestris pv. campestris (strain 8004)	bamD	tr|A0A0H2X6H9|A0A0H2X6H9_XANC8	9.19	33544	43.482	38.223	-1.14	-->Gram-negative-bacterium-type cell outer membrane assembly [GO:0043165] --> protein insertion into membrane [GO:0051205]	-->cell outer membrane [GO:0009279]
X_c_pv_c_8004	Transport protein	A0A0H2X889	A0A0H2X889	XANC8	Xanthomonas campestris pv. campestris (strain 8004)	XC_1773	tr|A0A0H2X889|A0A0H2X889_XANC8	6.35	42726	17.229	15.13	-1.14	-->protein secretion [GO:0009306]	-->integral component of membrane [GO:0016021]
X_c_pv_c_8004	Cation efflux system protein	A0A0H2XCI2	A0A0H2XCI2	XANC8	Xanthomonas campestris pv. campestris (strain 8004)	XC_4127	tr|A0A0H2XCI2|A0A0H2XCI2_XANC8	8.92	45924	16.408	14.333	-1.14			-->transporter activity [GO:0005215]
X_c_pv_c_8004	Uncharacterized protein	A0A0H2XBL0	A0A0H2XBL0	XANC8	Xanthomonas campestris pv. campestris (strain 8004)	XC_3114	tr|A0A0H2XBL0|A0A0H2XBL0_XANC8	6.88	43338	33.637	28.667	-1.17		-->integral component of membrane [GO:0016021]
X_c_pv_c_8004	Uncharacterized protein	A0A0H2X267	A0A0H2X267	XANC8	Xanthomonas campestris pv. campestris (strain 8004)	XC_0024	tr|A0A0H2X267|A0A0H2X267_XANC8	5.12	63209	6.563	5.574	-1.18
X_c_pv_c_8004	Outer membrane protein	A0A0H2X694	A0A0H2X694	XANC8	Xanthomonas campestris pv. campestris (strain 8004)	XC_0970	tr|A0A0H2X694|A0A0H2X694_XANC8	5.53	21964	6.563	5.574	-1.18		-->integral component of membrane [GO:0016021] --> outer membrane [GO:0019867]
X_c_pv_c_8004	Alkyl hydroperoxide reductase subunit C	A0A0H2XAN6	A0A0H2XAN6	XANC8	Xanthomonas campestris pv. campestris (strain 8004)	XC_3396	tr|A0A0H2XAN6|A0A0H2XAN6_XANC8	6.15	20534	23.792	19.908	-1.2	-->cell redox homeostasis [GO:0045454] --> response to oxidative stress [GO:0006979]	-->cell [GO:0005623]	-->peroxiredoxin activity [GO:0051920]
X_c_pv_c_8004	Uncharacterized protein	A0A0H2X9X5	A0A0H2X9X5	XANC8	Xanthomonas campestris pv. campestris (strain 8004)	XC_3102	tr|A0A0H2X9X5|A0A0H2X9X5_XANC8	6.49	46810	22.151	18.315	-1.21
X_c_pv_c_8004	L-sorbosone dehydrogenase	A0A0H2X970	A0A0H2X970	XANC8	Xanthomonas campestris pv. campestris (strain 8004)	XC_2151	tr|A0A0H2X970|A0A0H2X970_XANC8	7.96	45815	16.408	13.537	-1.21			-->catalytic activity [GO:0003824]
X_c_pv_c_8004	Lipase/esterase	A0A0H2X6D5	A0A0H2X6D5	XANC8	Xanthomonas campestris pv. campestris (strain 8004)	XC_1017	tr|A0A0H2X6D5|A0A0H2X6D5_XANC8	4.76	61902	37.739	31.056	-1.22			-->hydrolase activity, acting on ester bonds [GO:0016788]
X_c_pv_c_8004	Metallopeptidase	A0A0H2X7R4	A0A0H2X7R4	XANC8	Xanthomonas campestris pv. campestris (strain 8004)	XC_1542	tr|A0A0H2X7R4|A0A0H2X7R4_XANC8	9	72798	47.584	38.223	-1.24			-->metalloendopeptidase activity [GO:0004222]
X_c_pv_c_8004	Outer membrane protein OprN	A0A0H2X6L4	A0A0H2X6L4	XANC8	Xanthomonas campestris pv. campestris (strain 8004)	XC_1775	tr|A0A0H2X6L4|A0A0H2X6L4_XANC8	7.75	53998	14.767	11.945	-1.24		-->cell outer membrane [GO:0009279] --> integral component of membrane [GO:0016021]	-->lipid binding [GO:0008289] --> transporter activity [GO:0005215]
X_c_pv_c_8004	Multidrug resistance efflux pump	A0A0H2X5B4	A0A0H2X5B4	XANC8	Xanthomonas campestris pv. campestris (strain 8004)	XC_0672	tr|A0A0H2X5B4|A0A0H2X5B4_XANC8	10.31	42084	4.922	3.982	-1.24	-->protein secretion [GO:0009306]	-->integral component of membrane [GO:0016021]
X_c_pv_c_8004	D-amino acid oxidase	A0A0H2XD32	A0A0H2XD32	XANC8	Xanthomonas campestris pv. campestris (strain 8004)	XC_3749	tr|A0A0H2XD32|A0A0H2XD32_XANC8	8.72	44225	4.922	3.982	-1.24	-->D-amino acid metabolic process [GO:0046416]		-->D-amino-acid oxidase activity [GO:0003884] --> FAD binding [GO:0071949]
X_c_pv_c_8004	Lipoprotein	A0A0H2XEE9	A0A0H2XEE9	XANC8	Xanthomonas campestris pv. campestris (strain 8004)	XC_4301	tr|A0A0H2XEE9|A0A0H2XEE9_XANC8	4.9	37728	31.996	25.482	-1.26		-->membrane [GO:0016020]
X_c_pv_c_8004	Membrane-bound lytic transglycosylase	A0A0H2X5Q1	A0A0H2X5Q1	XANC8	Xanthomonas campestris pv. campestris (strain 8004)	XC_0706	tr|A0A0H2X5Q1|A0A0H2X5Q1_XANC8	5.63	40983	13.127	10.352	-1.27
X_c_pv_c_8004	VirB9 protein	A0A0H2X686	A0A0H2X686	XANC8	Xanthomonas campestris pv. campestris (strain 8004)	XC_1633	tr|A0A0H2X686|A0A0H2X686_XANC8	8.55	29244	36.919	28.667	-1.29
X_c_pv_c_8004	IS1479 transposase	A0A0H2X2T0	A0A0H2X2T0	XANC8	Xanthomonas campestris pv. campestris (strain 8004)	XC_0133	tr|A0A0H2X2T0|A0A0H2X2T0_XANC8	9.76	36822	4.102	3.185	-1.29	-->transposition, DNA-mediated [GO:0006313]		-->DNA binding [GO:0003677] --> transposase activity [GO:0004803]
X_c_pv_c_8004	Beta-lactamase	A0A0H2X6R0	A0A0H2X6R0	XANC8	Xanthomonas campestris pv. campestris (strain 8004)	XC_1119	tr|A0A0H2X6R0|A0A0H2X6R0_XANC8	8.44	32112	23.792	18.315	-1.3	-->beta-lactam antibiotic catabolic process [GO:0030655] --> response to antibiotic [GO:0046677]		-->beta-lactamase activity [GO:0008800]
X_c_pv_c_8004	Uncharacterized protein	A0A0H2XEP0	A0A0H2XEP0	XANC8	Xanthomonas campestris pv. campestris (strain 8004)	XC_4284	tr|A0A0H2XEP0|A0A0H2XEP0_XANC8	4.9	12227	7.384	5.574	-1.32
X_c_pv_c_8004	Carbonic anhydrase	A0A0H2X8Y2	A0A0H2X8Y2	XANC8	Xanthomonas campestris pv. campestris (strain 8004)	XC_2819	tr|A0A0H2X8Y2|A0A0H2X8Y2_XANC8	8.47	23997	10.665	7.963	-1.34	-->carbon utilization [GO:0015976]		-->carbonate dehydratase activity [GO:0004089] --> zinc ion binding [GO:0008270]
X_c_pv_c_8004	Metallopeptidase	A0A0H2X622	A0A0H2X622	XANC8	Xanthomonas campestris pv. campestris (strain 8004)	XC_1544	tr|A0A0H2X622|A0A0H2X622_XANC8	5.58	77681	20.51	15.13	-1.36			-->metalloendopeptidase activity [GO:0004222]
X_c_pv_c_8004	Outer membrane protein	A0A0H2X2G4	A0A0H2X2G4	XANC8	Xanthomonas campestris pv. campestris (strain 8004)	XC_0017	tr|A0A0H2X2G4|A0A0H2X2G4_XANC8	5.18	47114	141.931	103.52	-1.37
X_c_pv_c_8004	Uncharacterized protein	A0A0H2X439	A0A0H2X439	XANC8	Xanthomonas campestris pv. campestris (strain 8004)	XC_0710	tr|A0A0H2X439|A0A0H2X439_XANC8	8.82	33019	26.253	19.111	-1.37		-->outer membrane-bounded periplasmic space [GO:0030288]
X_c_pv_c_8004	Outer membrane efflux protein	A0A0H2X903	A0A0H2X903	XANC8	Xanthomonas campestris pv. campestris (strain 8004)	XC_2839	tr|A0A0H2X903|A0A0H2X903_XANC8	8.62	53373	31.996	23.093	-1.39		-->cell outer membrane [GO:0009279] --> integral component of membrane [GO:0016021]	-->lipid binding [GO:0008289] --> transporter activity [GO:0005215]
X_c_pv_c_8004	Uncharacterized protein	A0A0H2X3U0	A0A0H2X3U0	XANC8	Xanthomonas campestris pv. campestris (strain 8004)	XC_0543	tr|A0A0H2X3U0|A0A0H2X3U0_XANC8	5.1	108805	32.816	23.093	-1.42	-->transport [GO:0006810]	-->cell outer membrane [GO:0009279]	-->receptor activity [GO:0004872]
X_c_pv_c_8004	Ribonuclease E	A0A0H2X7F4	A0A0H2X7F4	XANC8	Xanthomonas campestris pv. campestris (strain 8004)	rne	tr|A0A0H2X7F4|A0A0H2X7F4_XANC8	5.33	125816	27.074	19.111	-1.42	-->mRNA catabolic process [GO:0006402] --> rRNA processing [GO:0006364] --> tRNA processing [GO:0008033]	-->cytoplasm [GO:0005737] --> cytoplasmic side of plasma membrane [GO:0009898]	-->endoribonuclease activity [GO:0004521] --> magnesium ion binding [GO:0000287] --> ribonuclease E activity [GO:0008995] --> RNA binding [GO:0003723] --> zinc ion binding [GO:0008270]
X_c_pv_c_8004	Biotin carboxylase subunit of acetyl CoA carboxylase	A0A0H2X393	A0A0H2X393	XANC8	Xanthomonas campestris pv. campestris (strain 8004)	XC_0527	tr|A0A0H2X393|A0A0H2X393_XANC8	6.74	49789	18.049	12.741	-1.42			-->ATP binding [GO:0005524] --> biotin carboxylase activity [GO:0004075] --> metal ion binding [GO:0046872]
X_c_pv_c_8004	Metallopeptidase	A0A0H2X7E3	A0A0H2X7E3	XANC8	Xanthomonas campestris pv. campestris (strain 8004)	XC_1406	tr|A0A0H2X7E3|A0A0H2X7E3_XANC8	5.49	76908	9.025	6.37	-1.42			-->metalloendopeptidase activity [GO:0004222]
X_c_pv_c_8004	TolC protein	A0A0H2X4B5	A0A0H2X4B5	XANC8	Xanthomonas campestris pv. campestris (strain 8004)	XC_0828	tr|A0A0H2X4B5|A0A0H2X4B5_XANC8	5.27	49380	76.298	53.352	-1.43		-->outer membrane [GO:0019867]	-->transporter activity [GO:0005215]
X_c_pv_c_8004	Gluconolactonase	A0A0H2XCQ0	A0A0H2XCQ0	XANC8	Xanthomonas campestris pv. campestris (strain 8004)	XC_4205	tr|A0A0H2XCQ0|A0A0H2XCQ0_XANC8	5.43	37051	11.486	7.963	-1.44
X_c_pv_c_8004	Pilin	A0A0H2X6G8	A0A0H2X6G8	XANC8	Xanthomonas campestris pv. campestris (strain 8004)	XC_1058	tr|A0A0H2X6G8|A0A0H2X6G8_XANC8	8.95	14903	13.947	9.556	-1.46	-->cell adhesion [GO:0007155]	-->integral component of membrane [GO:0016021] --> pilus [GO:0009289]
X_c_pv_c_8004	Uncharacterized protein	A0A0H2XCJ4	A0A0H2XCJ4	XANC8	Xanthomonas campestris pv. campestris (strain 8004)	XC_4148	tr|A0A0H2XCJ4|A0A0H2XCJ4_XANC8	6.02	50019	54.968	37.426	-1.47
X_c_pv_c_8004	Uncharacterized protein	A0A0H2XB44	A0A0H2XB44	XANC8	Xanthomonas campestris pv. campestris (strain 8004)	XC_2932	tr|A0A0H2XB44|A0A0H2XB44_XANC8	5.86	30312	10.665	7.167	-1.49
X_c_pv_c_8004	Uncharacterized protein	A0A0H2X5U4	A0A0H2X5U4	XANC8	Xanthomonas campestris pv. campestris (strain 8004)	XC_1583	tr|A0A0H2X5U4|A0A0H2X5U4_XANC8	9.93	32683	28.714	19.111	-1.5
X_c_pv_c_8004	Carboxypeptidase-related protein	A0A0H2X890	A0A0H2X890	XANC8	Xanthomonas campestris pv. campestris (strain 8004)	XC_2538	tr|A0A0H2X890|A0A0H2X890_XANC8	6.06	54896	33.637	22.297	-1.51			-->serine-type carboxypeptidase activity [GO:0004185]
X_c_pv_c_8004	Uncharacterized protein	A0A0H2X9K7	A0A0H2X9K7	XANC8	Xanthomonas campestris pv. campestris (strain 8004)	XC_2969	tr|A0A0H2X9K7|A0A0H2X9K7_XANC8	9.19	15254	18.049	11.945	-1.51		-->integral component of membrane [GO:0016021]
X_c_pv_c_8004	Uncharacterized protein	A0A0H2XAK8	A0A0H2XAK8	XANC8	Xanthomonas campestris pv. campestris (strain 8004)	XC_3523	tr|A0A0H2XAK8|A0A0H2XAK8_XANC8	9.15	59885	22.972	15.13	-1.52
X_c_pv_c_8004	Alanyl dipeptidyl peptidase	A0A0H2XBN5	A0A0H2XBN5	XANC8	Xanthomonas campestris pv. campestris (strain 8004)	XC_3144	tr|A0A0H2XBN5|A0A0H2XBN5_XANC8	9.15	85136	17.229	11.148	-1.55			-->serine-type peptidase activity [GO:0008236]
X_c_pv_c_8004	Type IV pilin	A0A0H2X5X7	A0A0H2X5X7	XANC8	Xanthomonas campestris pv. campestris (strain 8004)	XC_1626	tr|A0A0H2X5X7|A0A0H2X5X7_XANC8	9.2	13569	7.384	4.778	-1.55
X_c_pv_c_8004	Peptidylprolyl isomerase	A0A0H2XAC0	A0A0H2XAC0	XANC8	Xanthomonas campestris pv. campestris (strain 8004)	XC_3261	tr|A0A0H2XAC0|A0A0H2XAC0_XANC8	5.73	71273	13.947	8.759	-1.59		-->integral component of membrane [GO:0016021]	-->peptidyl-prolyl cis-trans isomerase activity [GO:0003755]
X_c_pv_c_8004	Fimbrial assembly protein	A0A0H2X4X8	A0A0H2X4X8	XANC8	Xanthomonas campestris pv. campestris (strain 8004)	XC_0937	tr|A0A0H2X4X8|A0A0H2X4X8_XANC8	6.04	68908	31.176	19.111	-1.63	-->protein secretion [GO:0009306]	-->cell outer membrane [GO:0009279]	-->protein transporter activity [GO:0008565]
X_c_pv_c_8004	TonB-like protein	A0A0H2XBZ4	A0A0H2XBZ4	XANC8	Xanthomonas campestris pv. campestris (strain 8004)	XC_4057	tr|A0A0H2XBZ4|A0A0H2XBZ4_XANC8	9.32	35414	17.229	10.352	-1.66	-->transport [GO:0006810]
X_c_pv_c_8004	Glucose-fructose oxidoreductase	A0A0H2XAQ2	A0A0H2XAQ2	XANC8	Xanthomonas campestris pv. campestris (strain 8004)	XC_3415	tr|A0A0H2XAQ2|A0A0H2XAQ2_XANC8	8.84	42530	8.204	4.778	-1.72			-->oxidoreductase activity [GO:0016491]
X_c_pv_c_8004	Uncharacterized protein	A0A0H2XCS1	A0A0H2XCS1	XANC8	Xanthomonas campestris pv. campestris (strain 8004)	XC_4250	tr|A0A0H2XCS1|A0A0H2XCS1_XANC8	8.67	147363	4.102	2.389	-1.72
X_c_pv_c_8004	Uncharacterized protein	A0A0H2X732	A0A0H2X732	XANC8	Xanthomonas campestris pv. campestris (strain 8004)	XC_1272	tr|A0A0H2X732|A0A0H2X732_XANC8	7.91	27376	15.588	8.759	-1.78
X_c_pv_c_8004	Uncharacterized protein	A0A0H2X641	A0A0H2X641	XANC8	Xanthomonas campestris pv. campestris (strain 8004)	XC_0855	tr|A0A0H2X641|A0A0H2X641_XANC8	8.99	27492	5.743	3.185	-1.8
X_c_pv_c_8004	VirB10 protein	A0A0H2X802	A0A0H2X802	XANC8	Xanthomonas campestris pv. campestris (strain 8004)	XC_1634	tr|A0A0H2X802|A0A0H2X802_XANC8	5.13	42227	41.841	23.093	-1.81		-->integral component of membrane [GO:0016021]
X_c_pv_c_8004	Uncharacterized protein	A0A0H2X759	A0A0H2X759	XANC8	Xanthomonas campestris pv. campestris (strain 8004)	XC_2015	tr|A0A0H2X759|A0A0H2X759_XANC8	7.85	28728	14.767	7.963	-1.85
X_c_pv_c_8004	Uncharacterized protein	A0A0H2X6F7	A0A0H2X6F7	XANC8	Xanthomonas campestris pv. campestris (strain 8004)	XC_1692	tr|A0A0H2X6F7|A0A0H2X6F7_XANC8	8.57	16410	7.384	3.982	-1.85
X_c_pv_c_8004	Zinc protease	A0A0H2X3I5	A0A0H2X3I5	XANC8	Xanthomonas campestris pv. campestris (strain 8004)	XC_0636	tr|A0A0H2X3I5|A0A0H2X3I5_XANC8	6.2	103340	9.025	4.778	-1.89			-->metal ion binding [GO:0046872] --> peptidase activity [GO:0008233]
X_c_pv_c_8004	Penicillin-binding protein 1B	A0A0H2X6U8	A0A0H2X6U8	XANC8	Xanthomonas campestris pv. campestris (strain 8004)	XC_1176	tr|A0A0H2X6U8|A0A0H2X6U8_XANC8	9.2	87817	18.049	0	-100	-->cell wall organization [GO:0071555] --> peptidoglycan biosynthetic process [GO:0009252] --> regulation of cell shape [GO:0008360] --> response to antibiotic [GO:0046677]	-->integral component of membrane [GO:0016021] --> peptidoglycan-based cell wall [GO:0009274]	-->penicillin binding [GO:0008658] --> peptidase activity [GO:0008233] --> peptidoglycan glycosyltransferase activity [GO:0008955]
X_c_pv_c_8004	Beta-mannosidase	A0A0H2X6Y8	A0A0H2X6Y8	XANC8	Xanthomonas campestris pv. campestris (strain 8004)	XC_1218	tr|A0A0H2X6Y8|A0A0H2X6Y8_XANC8	5.9	100191	2.461	0	-100	-->carbohydrate metabolic process [GO:0005975]		-->hydrolase activity, hydrolyzing O-glycosyl compounds [GO:0004553]
X_c_pv_c_8004	Uncharacterized protein	A0A0H2X5K0	A0A0H2X5K0	XANC8	Xanthomonas campestris pv. campestris (strain 8004)	XC_1319	tr|A0A0H2X5K0|A0A0H2X5K0_XANC8	9.03	12224	3.282	1.593	-2.06			-->calcium ion binding [GO:0005509]
X_c_pv_c_8004	Alkaline phosphatase	A0A0H2X624	A0A0H2X624	XANC8	Xanthomonas campestris pv. campestris (strain 8004)	XC_1519	tr|A0A0H2X624|A0A0H2X624_XANC8	5.67	60252	23.792	9.556	-2.49			-->phosphatase activity [GO:0016791]
X_c_pv_c_8004	TonB-dependent receptor	A0A0H2X653	A0A0H2X653	XANC8	Xanthomonas campestris pv. campestris (strain 8004)	XC_1546	tr|A0A0H2X653|A0A0H2X653_XANC8	5.14	109306	12.306	3.185	-3.86	-->transport [GO:0006810]	-->cell outer membrane [GO:0009279] --> integral component of membrane [GO:0016021]	-->receptor activity [GO:0004872]
X_c_pv_c_8004	Pre-pilin like leader sequence	A0A0H2X5X2	A0A0H2X5X2	XANC8	Xanthomonas campestris pv. campestris (strain 8004)	XC_1621	tr|A0A0H2X5X2|A0A0H2X5X2_XANC8	9.3	18216	4.102	0	-100	-->protein secretion by the type II secretion system [GO:0015628]	-->integral component of membrane [GO:0016021] --> type II protein secretion system complex [GO:0015627]	-->protein transporter activity [GO:0008565]
X_c_pv_c_8004	Uncharacterized protein	A0A0H2X7X5	A0A0H2X7X5	XANC8	Xanthomonas campestris pv. campestris (strain 8004)	XC_1631	tr|A0A0H2X7X5|A0A0H2X7X5_XANC8	4.86	8410	2.461	0	-100
X_c_pv_c_8004	VirB8 protein	A0A0H2X5Y1	A0A0H2X5Y1	XANC8	Xanthomonas campestris pv. campestris (strain 8004)	XC_1632	tr|A0A0H2X5Y1|A0A0H2X5Y1_XANC8	9.45	37240	6.563	0	-100		-->integral component of membrane [GO:0016021]	-->oxidoreductase activity [GO:0016491]
X_c_pv_c_8004	VirB4 protein	A0A0H2X805	A0A0H2X805	XANC8	Xanthomonas campestris pv. campestris (strain 8004)	XC_1639	tr|A0A0H2X805|A0A0H2X805_XANC8	5.81	91332	3.282	0	-100			-->ATP binding [GO:0005524]
X_c_pv_c_8004	TonB-dependent receptor	A0A0H2X809	A0A0H2X809	XANC8	Xanthomonas campestris pv. campestris (strain 8004)	XC_1644	tr|A0A0H2X809|A0A0H2X809_XANC8	5.47	102529	24.612	56.538	2.3	-->transport [GO:0006810]	-->cell outer membrane [GO:0009279] --> integral component of membrane [GO:0016021]	-->receptor activity [GO:0004872]
X_c_pv_c_8004	Alpha-glucosidase	A0A0H2X6B8	A0A0H2X6B8	XANC8	Xanthomonas campestris pv. campestris (strain 8004)	XC_1645	tr|A0A0H2X6B8|A0A0H2X6B8_XANC8	5.8	77734	4.102	8.759	2.14			-->carbohydrate binding [GO:0030246] --> catalytic activity [GO:0003824]
X_c_pv_c_8004	Uncharacterized protein	A0A0H2X6K5	A0A0H2X6K5	XANC8	Xanthomonas campestris pv. campestris (strain 8004)	XC_1751	tr|A0A0H2X6K5|A0A0H2X6K5_XANC8	6.44	186210	0	11.148	100	-->glutamate catabolic process to 2-oxoglutarate [GO:0019551]		-->glutamate dehydrogenase (NAD+) activity [GO:0004352]
X_c_pv_c_8004	Uncharacterized protein	A0A0H2X6B1	A0A0H2X6B1	XANC8	Xanthomonas campestris pv. campestris (strain 8004)	XC_1758	tr|A0A0H2X6B1|A0A0H2X6B1_XANC8	9.42	39912	0	1.593	100
X_c_pv_c_8004	Virulence regulator	A0A0H2X8B5	A0A0H2X8B5	XANC8	Xanthomonas campestris pv. campestris (strain 8004)	XC_1806	tr|A0A0H2X8B5|A0A0H2X8B5_XANC8	9.12	14950	9.845	4.778	-2.06	-->regulation of transcription, DNA-templated [GO:0006355]	-->intracellular [GO:0005622]	-->DNA binding [GO:0003677]
X_c_pv_c_8004	Uncharacterized protein	A0A0H2X8L2	A0A0H2X8L2	XANC8	Xanthomonas campestris pv. campestris (strain 8004)	XC_1868	tr|A0A0H2X8L2|A0A0H2X8L2_XANC8	8.62	19462	0	6.37	100
X_c_pv_c_8004	Glutaryl-7-ACA acylase	A0A0H2X6W5	A0A0H2X6W5	XANC8	Xanthomonas campestris pv. campestris (strain 8004)	XC_1881	tr|A0A0H2X6W5|A0A0H2X6W5_XANC8	6.09	70593	16.408	7.167	-2.29			-->dipeptidyl-peptidase activity [GO:0008239]
X_c_pv_c_8004	Pseudouridine synthase	A0A0H2X6Y2	A0A0H2X6Y2	XANC8	Xanthomonas campestris pv. campestris (strain 8004)	XC_1904	tr|A0A0H2X6Y2|A0A0H2X6Y2_XANC8	11.28	58655	12.306	0	-100	-->pseudouridine synthesis [GO:0001522]		-->pseudouridine synthase activity [GO:0009982] --> RNA binding [GO:0003723]
X_c_pv_c_8004	Uncharacterized protein	A0A0H2X715	A0A0H2X715	XANC8	Xanthomonas campestris pv. campestris (strain 8004)	XC_1921	tr|A0A0H2X715|A0A0H2X715_XANC8	9.11	12119	4.102	0	-100
X_c_pv_c_8004	Metallopeptidase	A0A0H2X7I8	A0A0H2X7I8	XANC8	Xanthomonas campestris pv. campestris (strain 8004)	XC_2148	tr|A0A0H2X7I8|A0A0H2X7I8_XANC8	7.69	76847	0	7.963	100			-->metalloendopeptidase activity [GO:0004222]
X_c_pv_c_8004	Oxidoreductase	A0A0H2X7K2	A0A0H2X7K2	XANC8	Xanthomonas campestris pv. campestris (strain 8004)	XC_2150	tr|A0A0H2X7K2|A0A0H2X7K2_XANC8	7.2	32823	0	1.593	100			-->oxidoreductase activity [GO:0016491]
X_c_pv_c_8004	Uncharacterized protein	A0A0H2X9B9	A0A0H2X9B9	XANC8	Xanthomonas campestris pv. campestris (strain 8004)	XC_2164	tr|A0A0H2X9B9|A0A0H2X9B9_XANC8	4.99	18800	3.282	0	-100
X_c_pv_c_8004	Uncharacterized protein	A0A0H2X7N8	A0A0H2X7N8	XANC8	Xanthomonas campestris pv. campestris (strain 8004)	XC_2190	tr|A0A0H2X7N8|A0A0H2X7N8_XANC8	9.38	24537	6.563	0	-100
X_c_pv_c_8004	Glucose 1-dehydrogenase homolog	A0A0H2X7D9	A0A0H2X7D9	XANC8	Xanthomonas campestris pv. campestris (strain 8004)	XC_2192	tr|A0A0H2X7D9|A0A0H2X7D9_XANC8	6.19	30873	4.102	0	-100			-->oxidoreductase activity [GO:0016491]
X_c_pv_c_8004	TonB-dependent receptor	A0A0H2X9E4	A0A0H2X9E4	XANC8	Xanthomonas campestris pv. campestris (strain 8004)	XC_2194	tr|A0A0H2X9E4|A0A0H2X9E4_XANC8	5.01	95084	37.739	0	-100	-->transport [GO:0006810]	-->cell outer membrane [GO:0009279]	-->receptor activity [GO:0004872]
X_c_pv_c_8004	Fimbrial biogenesis protein	A0A0H2X7P8	A0A0H2X7P8	XANC8	Xanthomonas campestris pv. campestris (strain 8004)	XC_2201	tr|A0A0H2X7P8|A0A0H2X7P8_XANC8	9.25	27826	1.641	0	-100
X_c_pv_c_8004	Cell division protein	A0A0H2X7R3	A0A0H2X7R3	XANC8	Xanthomonas campestris pv. campestris (strain 8004)	XC_2213	tr|A0A0H2X7R3|A0A0H2X7R3_XANC8	8.25	84642	4.102	0	-100	-->cell cycle [GO:0007049] --> cell division [GO:0051301] --> chromosome segregation [GO:0007059]	-->integral component of membrane [GO:0016021] --> plasma membrane [GO:0005886]	-->ATP binding [GO:0005524] --> DNA binding [GO:0003677]
X_c_pv_c_8004	Flagellin	A0A0H2X9H9	A0A0H2X9H9	XANC8	Xanthomonas campestris pv. campestris (strain 8004)	XC_2245	tr|A0A0H2X9H9|A0A0H2X9H9_XANC8	5.41	40637	2.461	0	-100	-->bacterial-type flagellum-dependent cell motility [GO:0071973] --> bacterial-type flagellum organization [GO:0044781]	-->bacterial-type flagellum filament [GO:0009420] --> extracellular region [GO:0005576]	-->structural molecule activity [GO:0005198]
X_c_pv_c_8004	Chemotaxis protein	A0A0H2X810	A0A0H2X810	XANC8	Xanthomonas campestris pv. campestris (strain 8004)	XC_2311	tr|A0A0H2X810|A0A0H2X810_XANC8	5.04	72822	0	3.982	100	-->chemotaxis [GO:0006935]	-->integral component of membrane [GO:0016021]	-->signal transducer activity [GO:0004871]
X_c_pv_c_8004	Regulatory protein rpfI	A0A0H2X9Q7	A0A0H2X9Q7	XANC8	Xanthomonas campestris pv. campestris (strain 8004)	XC_2342	tr|A0A0H2X9Q7|A0A0H2X9Q7_XANC8	8.23	36444	0	3.185	100
X_c_pv_c_8004	Uncharacterized protein	A0A0H2X834	A0A0H2X834	XANC8	Xanthomonas campestris pv. campestris (strain 8004)	XC_2373	tr|A0A0H2X834|A0A0H2X834_XANC8	5.97	60296	1.641	0	-100			-->hydrolase activity [GO:0016787]
X_c_pv_c_8004	Uncharacterized protein	A0A0H2X862	A0A0H2X862	XANC8	Xanthomonas campestris pv. campestris (strain 8004)	XC_2481	tr|A0A0H2X862|A0A0H2X862_XANC8	5.44	60883	0	3.185	100	-->carbohydrate metabolic process [GO:0005975]	-->beta-galactosidase complex [GO:0009341]	-->beta-galactosidase activity [GO:0004565]
X_c_pv_c_8004	Cytochrome C	A0A0H2X8A9	A0A0H2X8A9	XANC8	Xanthomonas campestris pv. campestris (strain 8004)	XC_2563	tr|A0A0H2X8A9|A0A0H2X8A9_XANC8	9.25	48807	9.025	0	-100
X_c_pv_c_8004	Glutathione peroxidase	A0A0H2XAL5	A0A0H2XAL5	XANC8	Xanthomonas campestris pv. campestris (strain 8004)	XC_2735	tr|A0A0H2XAL5|A0A0H2XAL5_XANC8	9.3	20321	5.743	0	-100	-->response to oxidative stress [GO:0006979]		-->glutathione peroxidase activity [GO:0004602]
X_c_pv_c_8004	Oxoglutarate dehydrogenase	A0A0H2X910	A0A0H2X910	XANC8	Xanthomonas campestris pv. campestris (strain 8004)	XC_2749	tr|A0A0H2X910|A0A0H2X910_XANC8	6.14	109832	0	8.759	100	-->tricarboxylic acid cycle [GO:0006099]		-->oxoglutarate dehydrogenase (succinyl-transferring) activity [GO:0004591] --> thiamine pyrophosphate binding [GO:0030976]
X_c_pv_c_8004	TonB-dependent receptor	A0A0H2X947	A0A0H2X947	XANC8	Xanthomonas campestris pv. campestris (strain 8004)	XC_2899	tr|A0A0H2X947|A0A0H2X947_XANC8	4.68	112096	4.922	0	-100	-->transport [GO:0006810]	-->cell outer membrane [GO:0009279]	-->receptor activity [GO:0004872]
X_c_pv_c_8004	3-hydroxyacyl-CoA dehydrogenase	A0A0H2X9L4	A0A0H2X9L4	XANC8	Xanthomonas campestris pv. campestris (strain 8004)	XC_2975	tr|A0A0H2X9L4|A0A0H2X9L4_XANC8	9.21	73899	0	5.574	100	-->fatty acid beta-oxidation [GO:0006635]		-->3-hydroxyacyl-CoA dehydrogenase activity [GO:0003857]
X_c_pv_c_8004	TonB-dependent receptor	A0A0H2XBG9	A0A0H2XBG9	XANC8	Xanthomonas campestris pv. campestris (strain 8004)	XC_3063	tr|A0A0H2XBG9|A0A0H2XBG9_XANC8	5.1	85519	15.588	4.778	-3.26	-->transport [GO:0006810]	-->cell outer membrane [GO:0009279]	-->receptor activity [GO:0004872]
X_c_pv_c_8004	Uncharacterized protein	A0A0H2XBL9	A0A0H2XBL9	XANC8	Xanthomonas campestris pv. campestris (strain 8004)	XC_3127	tr|A0A0H2XBL9|A0A0H2XBL9_XANC8	10.73	64584	2.461	0	-100		-->integral component of membrane [GO:0016021]
X_c_pv_c_8004	Uncharacterized protein	A0A0H2XBP3	A0A0H2XBP3	XANC8	Xanthomonas campestris pv. campestris (strain 8004)	XC_3168	tr|A0A0H2XBP3|A0A0H2XBP3_XANC8	6.1	85739	0	1.593	100			-->carbohydrate binding [GO:0030246] --> catalytic activity [GO:0003824]
X_c_pv_c_8004	Aminopeptidase	A0A0H2XA95	A0A0H2XA95	XANC8	Xanthomonas campestris pv. campestris (strain 8004)	XC_3192	tr|A0A0H2XA95|A0A0H2XA95_XANC8	5.98	96043	4.922	1.593	-3.09			-->aminopeptidase activity [GO:0004177] --> metallopeptidase activity [GO:0008237] --> zinc ion binding [GO:0008270]
X_c_pv_c_8004	Protein HflC	A0A0H2XA59	A0A0H2XA59	XANC8	Xanthomonas campestris pv. campestris (strain 8004)	XC_3195	tr|A0A0H2XA59|A0A0H2XA59_XANC8	8.7	31888	0	3.185	100	-->regulation of peptidase activity [GO:0052547]	-->integral component of membrane [GO:0016021]
X_c_pv_c_8004	Low molecular weight heat shock protein	A0A0H2XBS3	A0A0H2XBS3	XANC8	Xanthomonas campestris pv. campestris (strain 8004)	XC_3199	tr|A0A0H2XBS3|A0A0H2XBS3_XANC8	5.47	17693	0	2.389	100
X_c_pv_c_8004	Uncharacterized protein	A0A0H2X9W5	A0A0H2X9W5	XANC8	Xanthomonas campestris pv. campestris (strain 8004)	XC_3207	tr|A0A0H2X9W5|A0A0H2X9W5_XANC8	6.12	178988	0	7.963	100			-->endopeptidase inhibitor activity [GO:0004866]
X_c_pv_c_8004	Peptidyl-Asp metalloendopeptidase	A0A0H2XAD4	A0A0H2XAD4	XANC8	Xanthomonas campestris pv. campestris (strain 8004)	XC_3280	tr|A0A0H2XAD4|A0A0H2XAD4_XANC8	7.22	44452	12.306	4.778	-2.58			-->metallopeptidase activity [GO:0008237]
X_c_pv_c_8004	Membrane protein	A0A0H2XAG4	A0A0H2XAG4	XANC8	Xanthomonas campestris pv. campestris (strain 8004)	XC_3312	tr|A0A0H2XAG4|A0A0H2XAG4_XANC8	7.72	41514	0	1.593	100	-->transmembrane transport [GO:0055085]	-->integral component of membrane [GO:0016021]
X_c_pv_c_8004	Uncharacterized protein	A0A0H2XCD9	A0A0H2XCD9	XANC8	Xanthomonas campestris pv. campestris (strain 8004)	XC_3450	tr|A0A0H2XCD9|A0A0H2XCD9_XANC8	9.07	25735	0	2.389	100
X_c_pv_c_8004	Outer membrane hemin receptor	A0A0H2XC98	A0A0H2XC98	XANC8	Xanthomonas campestris pv. campestris (strain 8004)	XC_3463	tr|A0A0H2XC98|A0A0H2XC98_XANC8	5.47	82721	0	3.185	100		-->cell outer membrane [GO:0009279]	-->receptor activity [GO:0004872] --> transporter activity [GO:0005215]
X_c_pv_c_8004	Uncharacterized protein	A0A0H2XCG5	A0A0H2XCG5	XANC8	Xanthomonas campestris pv. campestris (strain 8004)	XC_3476	tr|A0A0H2XCG5|A0A0H2XCG5_XANC8	7.79	74830	2.461	0	-100
X_c_pv_c_8004	Uncharacterized protein	A0A0H2XAW7	A0A0H2XAW7	XANC8	Xanthomonas campestris pv. campestris (strain 8004)	XC_3540	tr|A0A0H2XAW7|A0A0H2XAW7_XANC8	4.44	22325	36.919	15.926	-2.32
X_c_pv_c_8004	Putative siderophore receptor	A0A0H2XCL3	A0A0H2XCL3	XANC8	Xanthomonas campestris pv. campestris (strain 8004)	XC_3559	tr|A0A0H2XCL3|A0A0H2XCL3_XANC8	5.79	79495	14.767	0	-100	-->siderophore transport [GO:0015891]	-->cell outer membrane [GO:0009279] --> integral component of membrane [GO:0016021]	-->iron ion binding [GO:0005506] --> receptor activity [GO:0004872]
X_c_pv_c_8004	Uncharacterized protein	A0A0H2XAR8	A0A0H2XAR8	XANC8	Xanthomonas campestris pv. campestris (strain 8004)	XC_3587	tr|A0A0H2XAR8|A0A0H2XAR8_XANC8	6.26	46600	0	2.389	100			-->ATP binding [GO:0005524]
X_c_pv_c_8004	Copper resistance protein B	A0A0H2XCW5	A0A0H2XCW5	XANC8	Xanthomonas campestris pv. campestris (strain 8004)	XC_3657	tr|A0A0H2XCW5|A0A0H2XCW5_XANC8	5.61	52505	1.641	0	-100	-->cellular copper ion homeostasis [GO:0006878]	-->cell outer membrane [GO:0009279] --> integral component of membrane [GO:0016021]	-->copper ion binding [GO:0005507]
X_c_pv_c_8004	Uncharacterized protein	A0A0H2XBD5	A0A0H2XBD5	XANC8	Xanthomonas campestris pv. campestris (strain 8004)	XC_3686	tr|A0A0H2XBD5|A0A0H2XBD5_XANC8	4.4	26051	52.506	0	-100		-->integral component of membrane [GO:0016021]
X_c_pv_c_8004	Uncharacterized protein	A0A0H2XCZ2	A0A0H2XCZ2	XANC8	Xanthomonas campestris pv. campestris (strain 8004)	XC_3695	tr|A0A0H2XCZ2|A0A0H2XCZ2_XANC8	6.09	22177	8.204	2.389	-3.43
X_c_pv_c_8004	Uncharacterized protein	A0A0H2XB32	A0A0H2XB32	XANC8	Xanthomonas campestris pv. campestris (strain 8004)	XC_3696	tr|A0A0H2XB32|A0A0H2XB32_XANC8	5.89	21373	2.461	0	-100
X_c_pv_c_8004	Uncharacterized protein	A0A0H2XB84	A0A0H2XB84	XANC8	Xanthomonas campestris pv. campestris (strain 8004)	XC_3765	tr|A0A0H2XB84|A0A0H2XB84_XANC8	7.12	29299	0	1.593	100		-->integral component of membrane [GO:0016021]
X_c_pv_c_8004	Lipid A biosynthesis lauroyl acyltransferase	A0A0H2XDE1	A0A0H2XDE1	XANC8	Xanthomonas campestris pv. campestris (strain 8004)	XC_3808	tr|A0A0H2XDE1|A0A0H2XDE1_XANC8	9.98	33857	0	3.982	100		-->integral component of membrane [GO:0016021]	-->transferase activity, transferring acyl groups [GO:0016746]
X_c_pv_c_8004	Uncharacterized protein	A0A0H2XDC7	A0A0H2XDC7	XANC8	Xanthomonas campestris pv. campestris (strain 8004)	XC_3867	tr|A0A0H2XDC7|A0A0H2XDC7_XANC8	5.6	21026	8.204	1.593	-5.15
X_c_pv_c_8004	Cationic amino acid transporter	A0A0H2XBU4	A0A0H2XBU4	XANC8	Xanthomonas campestris pv. campestris (strain 8004)	XC_3881	tr|A0A0H2XBU4|A0A0H2XBU4_XANC8	9.57	45214	0	1.593	100		-->integral component of membrane [GO:0016021]	-->amino acid transmembrane transporter activity [GO:0015171]
X_c_pv_c_8004	Uncharacterized protein	A0A0H2XBX9	A0A0H2XBX9	XANC8	Xanthomonas campestris pv. campestris (strain 8004)	XC_3897	tr|A0A0H2XBX9|A0A0H2XBX9_XANC8	10.5	42257	2.461	0	-100	-->heme a biosynthetic process [GO:0006784]	-->integral component of membrane [GO:0016021] --> plasma membrane [GO:0005886]	-->oxidoreductase activity, acting on the CH-CH group of donors [GO:0016627]
X_c_pv_c_8004	Uncharacterized protein	A0A0H2XDL0	A0A0H2XDL0	XANC8	Xanthomonas campestris pv. campestris (strain 8004)	XC_3898	tr|A0A0H2XDL0|A0A0H2XDL0_XANC8	10.11	20691	3.282	0	-100
X_c_pv_c_8004	Cytochrome B561	A0A0H2XBT3	A0A0H2XBT3	XANC8	Xanthomonas campestris pv. campestris (strain 8004)	XC_3994	tr|A0A0H2XBT3|A0A0H2XBT3_XANC8	11.62	19975	1.641	0	-100	-->respiratory electron transport chain [GO:0022904]	-->integral component of membrane [GO:0016021]	-->electron carrier activity [GO:0009055]
X_c_pv_c_8004	ABC transporter ATP-binding protein	A0A0H2XC04	A0A0H2XC04	XANC8	Xanthomonas campestris pv. campestris (strain 8004)	XC_4066	tr|A0A0H2XC04|A0A0H2XC04_XANC8	6.01	36343	0	2.389	100			-->ATPase activity [GO:0016887] --> ATP binding [GO:0005524]
X_c_pv_c_8004	Fatty acyl CoA synthetase	A0A0H2XCC6	A0A0H2XCC6	XANC8	Xanthomonas campestris pv. campestris (strain 8004)	XC_4096	tr|A0A0H2XCC6|A0A0H2XCC6_XANC8	9.68	23554	2.461	0	-100
X_c_pv_c_8004	Cytochrome C biogenesis protein	A0A0H2XE26	A0A0H2XE26	XANC8	Xanthomonas campestris pv. campestris (strain 8004)	XC_4152	tr|A0A0H2XE26|A0A0H2XE26_XANC8	10.27	21991	9.845	0	-100	-->cell redox homeostasis [GO:0045454]	-->cell [GO:0005623]	-->antioxidant activity [GO:0016209] --> oxidoreductase activity [GO:0016491]
X_c_pv_c_8004	Uncharacterized protein	A0A0H2XCR0	A0A0H2XCR0	XANC8	Xanthomonas campestris pv. campestris (strain 8004)	XC_4221	tr|A0A0H2XCR0|A0A0H2XCR0_XANC8	9.78	41569	0	5.574	100
X_c_pv_c_8004	Uncharacterized protein	A0A0H2XCR3	A0A0H2XCR3	XANC8	Xanthomonas campestris pv. campestris (strain 8004)	XC_4238	tr|A0A0H2XCR3|A0A0H2XCR3_XANC8	7.13	40457	1.641	0	-100
X_c_pv_c_8004	Transglycolase epimerase	A0A0H2XCR8	A0A0H2XCR8	XANC8	Xanthomonas campestris pv. campestris (strain 8004)	XC_4244	tr|A0A0H2XCR8|A0A0H2XCR8_XANC8	9.44	58575	4.922	0	-100	-->carbohydrate metabolic process [GO:0005975]		-->carbohydrate binding [GO:0030246] --> isomerase activity [GO:0016853]
X_c_pv_c_8004	Hemagglutinin	A0A0H2XCW8	A0A0H2XCW8	XANC8	Xanthomonas campestris pv. campestris (strain 8004)	XC_4290	tr|A0A0H2XCW8|A0A0H2XCW8_XANC8	4.37	172742	31.996	10.352	-3.09	-->cell communication [GO:0007154]	-->integral component of membrane [GO:0016021]	-->calcium ion binding [GO:0005509]
X_c_pv_c_8004	Toluene tolerance protein	A0A0H2XCK3	A0A0H2XCK3	XANC8	Xanthomonas campestris pv. campestris (strain 8004)	XC_4297	tr|A0A0H2XCK3|A0A0H2XCK3_XANC8	6.73	26328	0	9.556	100	-->transport [GO:0006810]	-->ATP-binding cassette (ABC) transporter complex [GO:0043190]
X_c_pv_c_8004	Uncharacterized protein	A0A0H2XCZ0	A0A0H2XCZ0	XANC8	Xanthomonas campestris pv. campestris (strain 8004)	XC_4310	tr|A0A0H2XCZ0|A0A0H2XCZ0_XANC8	6.06	89998	17.229	7.963	-2.16			-->carbohydrate binding [GO:0030246] --> catalytic activity [GO:0003824]

## Sheet: Info
	All		2 Fold Change
	UP	Down	UP	Down
H27 vs XC17	90	150	71	38

## Sheet: pre-Table S2 
Table S2 List of the identified proteins from X. campestris pv. campestris Xcc17 (wild type) and H27 (lolA mutant)
Protein ID	Protein Name	Gene ID	Accession	pI	Mass (Da)	Xcc17	H27	H27 vs Xcc17 Fold Change	Biological Process	Cellular Component	Molecular Function
A0A0H2X927	Outer membrane protein assembly factor BamA	bamA	tr|A0A0H2X927|A0A0H2X927_XANC8	5.33	90687	75.478	101.927	1.35	-->Gram-negative-bacterium-type cell outer membrane assembly [GO:0043165] --> protein insertion into membrane [GO:0051205]	-->cell outer membrane [GO:0009279] --> integral component of membrane [GO:0016021]
A0A0H2X6H9	Outer membrane protein assembly factor BamD	bamD	tr|A0A0H2X6H9|A0A0H2X6H9_XANC8	9.19	33544	43.482	38.223	-1.14	-->Gram-negative-bacterium-type cell outer membrane assembly [GO:0043165] --> protein insertion into membrane [GO:0051205]	-->cell outer membrane [GO:0009279]
A0A0H2XAY2	2,3,4,5-tetrahydropyridine-2,6-dicarboxylate N-succinyltransferase	dapD	tr|A0A0H2XAY2|A0A0H2XAY2_XANC8	9.87	41176	18.049	16.722	-1.08	-->diaminopimelate biosynthetic process [GO:0019877] --> lysine biosynthetic process via diaminopimelate [GO:0009089]	-->cytoplasm [GO:0005737]	-->2,3,4,5-tetrahydropyridine-2,6-dicarboxylate N-succinyltransferase activity [GO:0008666]
Q4UUM0	GTPase Der	der	sp|Q4UUM0|DER_XANC8	8.39	51357	0	2.389	100	-->ribosome biogenesis [GO:0042254]		-->GTP binding [GO:0005525]
A0A0H2XAU4	Cell division protein FtsZ	ftsZ	tr|A0A0H2XAU4|A0A0H2XAU4_XANC8	4.76	42478	0	3.185	100	-->cell septum assembly [GO:0090529] --> FtsZ-dependent cytokinesis [GO:0043093] --> protein polymerization [GO:0051258]	-->cell division site [GO:0032153] --> cytoplasm [GO:0005737]	-->GTPase activity [GO:0003924] --> GTP binding [GO:0005525]
Q4UVY7	Chaperone protein HtpG	htpG	sp|Q4UVY7|HTPG_XANC8	5.11	70788	0	3.185	100	-->protein folding [GO:0006457] --> response to stress [GO:0006950]	-->cytoplasm [GO:0005737]	-->ATP binding [GO:0005524] --> unfolded protein binding [GO:0051082]
Q4UUK1	Translation initiation factor IF-1	infA	sp|Q4UUK1|IF1_XANC8	9.39	8396	6.563	0	-100		-->cytoplasm [GO:0005737]	-->rRNA binding [GO:0019843] --> translation initiation factor activity [GO:0003743]
A0A0H2X6Z7	Lipopolysaccharide assembly protein B	lapB	tr|A0A0H2X6Z7|A0A0H2X6Z7_XANC8	5.83	44401	0	1.593	100	-->lipopolysaccharide metabolic process [GO:0008653] --> regulation of lipid biosynthetic process [GO:0046890]	-->integral component of membrane [GO:0016021] --> intrinsic component of the cytoplasmic side of the plasma membrane [GO:0031235]	-->iron ion binding [GO:0005506]
A0A0H2XAC3	Endolytic murein transglycosylase	mltG	tr|A0A0H2XAC3|A0A0H2XAC3_XANC8	9.73	38159	0	3.982	100	-->cell wall organization [GO:0071555] --> peptidoglycan biosynthetic process [GO:0009252]	-->integral component of plasma membrane [GO:0005887]	-->lyase activity [GO:0016829] --> lytic endotransglycosylase activity [GO:0008932]
A0A0H2X4R7	Pyrophosphate--fructose 6-phosphate 1-phosphotransferase	pfp	tr|A0A0H2X4R7|A0A0H2X4R7_XANC8	9.25	44855	0	9.556	100	-->fructose 6-phosphate metabolic process [GO:0006002]	-->cytoplasm [GO:0005737]	-->6-phosphofructokinase activity [GO:0003872] --> diphosphate-fructose-6-phosphate 1-phosphotransferase activity [GO:0047334] --> metal ion binding [GO:0046872]
A0A0H2X7F4	Ribonuclease E	rne	tr|A0A0H2X7F4|A0A0H2X7F4_XANC8	5.33	125816	27.074	19.111	-1.42	-->mRNA catabolic process [GO:0006402] --> rRNA processing [GO:0006364] --> tRNA processing [GO:0008033]	-->cytoplasm [GO:0005737] --> cytoplasmic side of plasma membrane [GO:0009898]	-->endoribonuclease activity [GO:0004521] --> magnesium ion binding [GO:0000287] --> ribonuclease E activity [GO:0008995] --> RNA binding [GO:0003723] --> zinc ion binding [GO:0008270]
A0A0H2X8X8	Ribonuclease R	rnr	tr|A0A0H2X8X8|A0A0H2X8X8_XANC8	6.31	89976	5.743	7.167	1.25		-->cytoplasm [GO:0005737]	-->exoribonuclease II activity [GO:0008859] --> RNA binding [GO:0003723]
Q4URC8	50S ribosomal protein L11	rplK	sp|Q4URC8|RL11_XANC8	10	14880	10.665	10.352	-1.03	-->translation [GO:0006412]	-->ribosome [GO:0005840]	-->rRNA binding [GO:0019843] --> structural constituent of ribosome [GO:0003735]
A0A0H2XBP7	RNA polymerase sigma factor RpoD	rpoD	tr|A0A0H2XBP7|A0A0H2XBP7_XANC8	4.89	69904	4.102	0	-100	-->transcription initiation from bacterial-type RNA polymerase promoter [GO:0001123]	-->cytoplasm [GO:0005737]	-->DNA binding [GO:0003677] --> sigma factor activity [GO:0016987] --> transcription factor activity, sequence-specific DNA binding [GO:0003700]
A0A0H2X6J8	Protein-export membrane protein SecF	secF	tr|A0A0H2X6J8|A0A0H2X6J8_XANC8	6.35	35338	1.641	0	-100	-->intracellular protein transmembrane transport [GO:0065002] --> protein targeting [GO:0006605] --> protein transport by the Sec complex [GO:0043952]	-->integral component of membrane [GO:0016021] --> intracellular [GO:0005622] --> plasma membrane [GO:0005886]	-->P-P-bond-hydrolysis-driven protein transmembrane transporter activity [GO:0015450]
Q4URL3	Trigger factor	tig	sp|Q4URL3|TIG_XANC8	5.29	48284	11.486	0	-100	-->cell cycle [GO:0007049] --> cell division [GO:0051301] --> protein folding [GO:0006457] --> protein transport [GO:0015031]	-->cytoplasm [GO:0005737]	-->peptidyl-prolyl cis-trans isomerase activity [GO:0003755]
A0A0H2X2G4	Outer membrane protein	XC_0017	tr|A0A0H2X2G4|A0A0H2X2G4_XANC8	5.18	47114	141.931	103.52	-1.37
A0A0H2X267	Uncharacterized protein	XC_0024	tr|A0A0H2X267|A0A0H2X267_XANC8	5.12	63209	6.563	5.574	-1.18
A0A0H2X3R7	Uncharacterized protein	XC_0033	tr|A0A0H2X3R7|A0A0H2X3R7_XANC8	5.09	14917	9.845	11.945	1.21
A0A0H2X2J6	Uncharacterized protein	XC_0049	tr|A0A0H2X2J6|A0A0H2X2J6_XANC8	6.78	28826	0	3.185	100
A0A0H2X3S9	TonB-dependent receptor	XC_0050	tr|A0A0H2X3S9|A0A0H2X3S9_XANC8	7.88	97219	87.784	84.408	-1.04	-->transport [GO:0006810]	-->cell outer membrane [GO:0009279]	-->receptor activity [GO:0004872]
A0A0H2X2A9	Uncharacterized protein	XC_0086	tr|A0A0H2X2A9|A0A0H2X2A9_XANC8	10.14	27418	0	1.593	100
A0A0H2X2N7	TldD protein	XC_0094	tr|A0A0H2X2N7|A0A0H2X2N7_XANC8	5.72	48814	6.563	0	-100			-->metallopeptidase activity [GO:0008237]
A0A0H2X3V8	TldD protein	XC_0096	tr|A0A0H2X3V8|A0A0H2X3V8_XANC8	8.39	60089	4.102	0	-100		-->integral component of membrane [GO:0016021]	-->metallopeptidase activity [GO:0008237]
A0A0H2X2G3	ATP-dependent DNA ligase	XC_0109	tr|A0A0H2X2G3|A0A0H2X2G3_XANC8	9.97	106913	3.282	1.593	-2.06	-->DNA recombination [GO:0006310] --> DNA repair [GO:0006281]		-->ATP binding [GO:0005524] --> DNA ligase (ATP) activity [GO:0003910]
A0A0H2X3X0	TonB-dependent receptor	XC_0124	tr|A0A0H2X3X0|A0A0H2X3X0_XANC8	4.91	117738	18.869	0	-100	-->transport [GO:0006810]	-->cell outer membrane [GO:0009279]	-->receptor activity [GO:0004872]
A0A0H2X2T0	IS1479 transposase	XC_0133	tr|A0A0H2X2T0|A0A0H2X2T0_XANC8	9.76	36822	4.102	3.185	-1.29	-->transposition, DNA-mediated [GO:0006313]		-->DNA binding [GO:0003677] --> transposase activity [GO:0004803]
A0A0H2X2T2	Uncharacterized protein	XC_0215	tr|A0A0H2X2T2|A0A0H2X2T2_XANC8	4.53	21833	164.903	242.873	1.47
A0A0H2X478	Peptidyl-dipeptidase	XC_0240	tr|A0A0H2X478|A0A0H2X478_XANC8	5.44	77182	0	7.963	100			-->metal ion binding [GO:0046872] --> metalloendopeptidase activity [GO:0004222]
A0A0H2X4C6	Dipeptidyl anminopeptidase	XC_0253	tr|A0A0H2X4C6|A0A0H2X4C6_XANC8	5.54	75389	6.563	0	-100			-->serine-type peptidase activity [GO:0008236]
A0A0H2X4E0	Uncharacterized protein	XC_0268	tr|A0A0H2X4E0|A0A0H2X4E0_XANC8	10.77	46349	1.641	0	-100
A0A0H2X3E2	Uncharacterized protein	XC_0347	tr|A0A0H2X3E2|A0A0H2X3E2_XANC8	5.86	15840	4.102	0	-100
A0A0H2X3I9	TonB-dependent receptor	XC_0405	tr|A0A0H2X3I9|A0A0H2X3I9_XANC8	8.51	78149	45.943	40.612	-1.13	-->siderophore transport [GO:0015891]	-->cell outer membrane [GO:0009279]	-->iron ion binding [GO:0005506] --> receptor activity [GO:0004872]
A0A0H2X4R6	Uncharacterized protein	XC_0414	tr|A0A0H2X4R6|A0A0H2X4R6_XANC8	6.64	12753	1.641	1.593	-1.03	-->primary metabolic process [GO:0044238]
A0A0H2X324	Dihydrolipoamide acetyltransferase component of pyruvate dehydrogenase complex	XC_0441	tr|A0A0H2X324|A0A0H2X324_XANC8	5.52	51671	9.025	7.963	-1.13	-->metabolic process [GO:0008152]		-->transferase activity, transferring acyl groups [GO:0016746]
A0A0H2X4T9	Membrane protein	XC_0470	tr|A0A0H2X4T9|A0A0H2X4T9_XANC8	9.58	39719	39.38	36.63	-1.08		-->integral component of membrane [GO:0016021]
A0A0H2X393	Biotin carboxylase subunit of acetyl CoA carboxylase	XC_0527	tr|A0A0H2X393|A0A0H2X393_XANC8	6.74	49789	18.049	12.741	-1.42			-->ATP binding [GO:0005524] --> biotin carboxylase activity [GO:0004075] --> metal ion binding [GO:0046872]
A0A0H2X3U0	Uncharacterized protein	XC_0543	tr|A0A0H2X3U0|A0A0H2X3U0_XANC8	5.1	108805	32.816	23.093	-1.42	-->transport [GO:0006810]	-->cell outer membrane [GO:0009279]	-->receptor activity [GO:0004872]
A0A0H2X3W0	Ferric pseudobactin M114 receptor protein	XC_0558	tr|A0A0H2X3W0|A0A0H2X3W0_XANC8	8.92	89162	3.282	1.593	-2.06	-->siderophore transport [GO:0015891]	-->cell outer membrane [GO:0009279]	-->iron ion binding [GO:0005506] --> receptor activity [GO:0004872]
A0A0H2X548	Uncharacterized protein	XC_0569	tr|A0A0H2X548|A0A0H2X548_XANC8	5.26	24624	7.384	9.556	1.29
A0A0H2X537	Pyruvate dehydrogenase E1 component	XC_0588	tr|A0A0H2X537|A0A0H2X537_XANC8	5.77	99924	8.204	8.759	1.07			-->pyruvate dehydrogenase (acetyl-transferring) activity [GO:0004739]
A0A0H2X586	Dipeptidyl peptidase IV	XC_0611	tr|A0A0H2X586|A0A0H2X586_XANC8	6.75	88691	21.331	0	-100			-->serine-type peptidase activity [GO:0008236]
A0A0H2X3T6	Glucanase	XC_0626	tr|A0A0H2X3T6|A0A0H2X3T6_XANC8	7.79	59721	3.282	0	-100	-->cellulose catabolic process [GO:0030245]		-->hydrolase activity, hydrolyzing O-glycosyl compounds [GO:0004553]
A0A0H2X3I1	Uncharacterized protein	XC_0630	tr|A0A0H2X3I1|A0A0H2X3I1_XANC8	7.07	27868	9.025	0	-100
A0A0H2X3I5	Zinc protease	XC_0636	tr|A0A0H2X3I5|A0A0H2X3I5_XANC8	6.2	103340	9.025	4.778	-1.89			-->metal ion binding [GO:0046872] --> peptidase activity [GO:0008233]
A0A0H2X429	Endoglucanase	XC_0639	tr|A0A0H2X429|A0A0H2X429_XANC8	6.48	52551	24.612	10.352	-2.38	-->cellulose catabolic process [GO:0030245]		-->carbohydrate binding [GO:0030246] --> cellulase activity [GO:0008810]
A0A0H2X5B4	Multidrug resistance efflux pump	XC_0672	tr|A0A0H2X5B4|A0A0H2X5B4_XANC8	10.31	42084	4.922	3.982	-1.24	-->protein secretion [GO:0009306]	-->integral component of membrane [GO:0016021]
A0A0H2X5D2	TonB-dependent receptor	XC_0687	tr|A0A0H2X5D2|A0A0H2X5D2_XANC8	4.96	85525	21.331	7.167	-2.98	-->transport [GO:0006810]	-->cell outer membrane [GO:0009279]	-->receptor activity [GO:0004872]
A0A0H2X5D7	Rod shape-determining protein	XC_0692	tr|A0A0H2X5D7|A0A0H2X5D7_XANC8	8.2	45889	0	5.574	100	-->regulation of cell shape [GO:0008360]	-->integral component of membrane [GO:0016021]
A0A0H2X5Q1	Membrane-bound lytic transglycosylase	XC_0706	tr|A0A0H2X5Q1|A0A0H2X5Q1_XANC8	5.63	40983	13.127	10.352	-1.27
A0A0H2X5H2	Penicillin-binding protein 6	XC_0708	tr|A0A0H2X5H2|A0A0H2X5H2_XANC8	6.75	43802	19.69	17.519	-1.12			-->serine-type D-Ala-D-Ala carboxypeptidase activity [GO:0009002]
A0A0H2X3T7	Uncharacterized protein	XC_0709	tr|A0A0H2X3T7|A0A0H2X3T7_XANC8	5.56	39406	22.972	22.297	-1.03
A0A0H2X439	Uncharacterized protein	XC_0710	tr|A0A0H2X439|A0A0H2X439_XANC8	8.82	33019	26.253	19.111	-1.37		-->outer membrane-bounded periplasmic space [GO:0030288]
A0A0H2X3U9	Uncharacterized protein	XC_0722	tr|A0A0H2X3U9|A0A0H2X3U9_XANC8	7.56	29326	3.282	0	-100
A0A0H2X448	Uncharacterized protein	XC_0723	tr|A0A0H2X448|A0A0H2X448_XANC8	10.82	13372	7.384	10.352	1.4		-->outer membrane [GO:0019867]
A0A0H2X5P6	TonB-dependent receptor	XC_0756	tr|A0A0H2X5P6|A0A0H2X5P6_XANC8	4.9	93284	19.69	29.463	1.5	-->transport [GO:0006810]	-->cell outer membrane [GO:0009279]	-->receptor activity [GO:0004872]
A0A0H2X412	TonB-dependent receptor	XC_0806	tr|A0A0H2X412|A0A0H2X412_XANC8	4.83	89100	21.331	0	-100	-->transport [GO:0006810]	-->cell outer membrane [GO:0009279]	-->receptor activity [GO:0004872]
A0A0H2X4M7	Polyphosphate-selective porin O	XC_0819	tr|A0A0H2X4M7|A0A0H2X4M7_XANC8	6.15	42950	2.461	0	-100
A0A0H2X4B5	TolC protein	XC_0828	tr|A0A0H2X4B5|A0A0H2X4B5_XANC8	5.27	49380	76.298	53.352	-1.43		-->outer membrane [GO:0019867]	-->transporter activity [GO:0005215]
A0A0H2X4C7	TonB-dependent receptor	XC_0849	tr|A0A0H2X4C7|A0A0H2X4C7_XANC8	4.84	104731	88.604	171.206	1.93	-->transport [GO:0006810]	-->cell outer membrane [GO:0009279]	-->receptor activity [GO:0004872]
A0A0H2X4D2	Uncharacterized protein	XC_0854	tr|A0A0H2X4D2|A0A0H2X4D2_XANC8	9.5	18146	0	1.593	100
A0A0H2X641	Uncharacterized protein	XC_0855	tr|A0A0H2X641|A0A0H2X641_XANC8	8.99	27492	5.743	3.185	-1.8
A0A0H2X6A9	Uncharacterized protein	XC_0931	tr|A0A0H2X6A9|A0A0H2X6A9_XANC8	8.72	60592	2.461	2.389	-1.03		-->integral component of membrane [GO:0016021]
A0A0H2X4K9	Uncharacterized protein	XC_0935	tr|A0A0H2X4K9|A0A0H2X4K9_XANC8	11.14	33134	0	2.389	100
A0A0H2X4X8	Fimbrial assembly protein	XC_0937	tr|A0A0H2X4X8|A0A0H2X4X8_XANC8	6.04	68908	31.176	19.111	-1.63	-->protein secretion [GO:0009306]	-->cell outer membrane [GO:0009279]	-->protein transporter activity [GO:0008565]
A0A0H2X504	Outer membrane protein	XC_0969	tr|A0A0H2X504|A0A0H2X504_XANC8	4.93	21621	17.229	0	-100		-->integral component of membrane [GO:0016021] --> outer membrane [GO:0019867]
A0A0H2X694	Outer membrane protein	XC_0970	tr|A0A0H2X694|A0A0H2X694_XANC8	5.53	21964	6.563	5.574	-1.18		-->integral component of membrane [GO:0016021] --> outer membrane [GO:0019867]
A0A0H2X6E5	Fructose-bisphosphate aldolase	XC_0979	tr|A0A0H2X6E5|A0A0H2X6E5_XANC8	4.98	36538	9.845	9.556	-1.03	-->glycolytic process [GO:0006096]		-->fructose-bisphosphate aldolase activity [GO:0004332]
A0A0H2X4Q7	TonB-dependent receptor	XC_0988	tr|A0A0H2X4Q7|A0A0H2X4Q7_XANC8	8.45	76003	49.225	61.315	1.25	-->transport [GO:0006810]	-->cell outer membrane [GO:0009279]	-->receptor activity [GO:0004872]
A0A0H2X4R9	Carboxylic ester hydrolase	XC_1001	tr|A0A0H2X4R9|A0A0H2X4R9_XANC8	7.21	53055	2.461	0	-100			-->hydrolase activity [GO:0016787]
A0A0H2X6G4	Alpha-glucosidase	XC_1002	tr|A0A0H2X6G4|A0A0H2X6G4_XANC8	6.47	72688	22.972	5.574	-4.12			-->carbohydrate binding [GO:0030246] --> catalytic activity [GO:0003824]
A0A0H2X6C5	TonB-dependent receptor	XC_1004	tr|A0A0H2X6C5|A0A0H2X6C5_XANC8	4.7	106911	39.38	57.334	1.46	-->transport [GO:0006810]	-->cell outer membrane [GO:0009279]	-->receptor activity [GO:0004872]
A0A0H2X6D5	Lipase/esterase	XC_1017	tr|A0A0H2X6D5|A0A0H2X6D5_XANC8	4.76	61902	37.739	31.056	-1.22			-->hydrolase activity, acting on ester bonds [GO:0016788]
A0A0H2X550	VirB6 protein	XC_1027	tr|A0A0H2X550|A0A0H2X550_XANC8	8.98	34640	7.384	0	-100	-->protein secretion by the type IV secretion system [GO:0030255]	-->integral component of membrane [GO:0016021]
A0A0H2X4W1	IS1478 transposase	XC_1054	tr|A0A0H2X4W1|A0A0H2X4W1_XANC8	10.2	57579	1.641	1.593	-1.03	-->transposition, DNA-mediated [GO:0006313]		-->DNA binding [GO:0003677] --> transposase activity [GO:0004803]
A0A0H2X6G8	Pilin	XC_1058	tr|A0A0H2X6G8|A0A0H2X6G8_XANC8	8.95	14903	13.947	9.556	-1.46	-->cell adhesion [GO:0007155]	-->integral component of membrane [GO:0016021] --> pilus [GO:0009289]
A0A0H2X6I8	Ferric enterobactin receptor	XC_1079	tr|A0A0H2X6I8|A0A0H2X6I8_XANC8	4.98	87746	42.661	57.334	1.34	-->transport [GO:0006810]	-->cell outer membrane [GO:0009279]	-->receptor activity [GO:0004872]
A0A0H2X6J4	Uncharacterized protein	XC_1084	tr|A0A0H2X6J4|A0A0H2X6J4_XANC8	9.96	37708	4.922	4.778	-1.03
A0A0H2X513	Citrate-dependent iron transporter	XC_1108	tr|A0A0H2X513|A0A0H2X513_XANC8	5.88	78814	13.127	18.315	1.4	-->siderophore transport [GO:0015891]	-->cell outer membrane [GO:0009279]	-->iron ion binding [GO:0005506] --> receptor activity [GO:0004872]
A0A0H2X517	Ferric enterobactin receptor	XC_1113	tr|A0A0H2X517|A0A0H2X517_XANC8	4.94	86199	44.302	62.908	1.42	-->transport [GO:0006810]	-->cell outer membrane [GO:0009279]	-->receptor activity [GO:0004872]
A0A0H2X5B8	Ferric enterobactin receptor	XC_1115	tr|A0A0H2X5B8|A0A0H2X5B8_XANC8	4.9	84346	31.176	40.612	1.3	-->transport [GO:0006810]	-->cell outer membrane [GO:0009279]	-->receptor activity [GO:0004872]
A0A0H2X6R0	Beta-lactamase	XC_1119	tr|A0A0H2X6R0|A0A0H2X6R0_XANC8	8.44	32112	23.792	18.315	-1.3	-->beta-lactam antibiotic catabolic process [GO:0030655] --> response to antibiotic [GO:0046677]		-->beta-lactamase activity [GO:0008800]
A0A0H2X5C2	Xylanase	XC_1120	tr|A0A0H2X5C2|A0A0H2X5C2_XANC8	6.04	36782	4.922	4.778	-1.03	-->xylan catabolic process [GO:0045493]		-->hydrolase activity, acting on glycosyl bonds [GO:0016798]
A0A0H2X6S5	TolA protein	XC_1140	tr|A0A0H2X6S5|A0A0H2X6S5_XANC8	5.57	37655	6.563	0	-100		-->integral component of membrane [GO:0016021]	-->transporter activity [GO:0005215]
A0A0H2X552	Uncharacterized protein	XC_1161	tr|A0A0H2X552|A0A0H2X552_XANC8	5.04	16829	8.204	7.963	-1.03
A0A0H2X4U5	TonB-dependent receptor	XC_1165	tr|A0A0H2X4U5|A0A0H2X4U5_XANC8	4.75	95936	36.098	39.815	1.1	-->transport [GO:0006810]	-->cell outer membrane [GO:0009279]	-->receptor activity [GO:0004872]
A0A0H2X5F6	Uncharacterized protein	XC_1168	tr|A0A0H2X5F6|A0A0H2X5F6_XANC8	9.49	18747	4.102	1.593	-2.58
A0A0H2X6U8	Penicillin-binding protein 1B	XC_1176	tr|A0A0H2X6U8|A0A0H2X6U8_XANC8	9.2	87817	18.049	0	-100	-->cell wall organization [GO:0071555] --> peptidoglycan biosynthetic process [GO:0009252] --> regulation of cell shape [GO:0008360] --> response to antibiotic [GO:0046677]	-->integral component of membrane [GO:0016021] --> peptidoglycan-based cell wall [GO:0009274]	-->penicillin binding [GO:0008658] --> peptidase activity [GO:0008233] --> peptidoglycan glycosyltransferase activity [GO:0008955]
A0A0H2X6T6	Uncharacterized protein	XC_1194	tr|A0A0H2X6T6|A0A0H2X6T6_XANC8	6.24	66160	13.127	22.297	1.7
A0A0H2X6Y8	Beta-mannosidase	XC_1218	tr|A0A0H2X6Y8|A0A0H2X6Y8_XANC8	5.9	100191	2.461	0	-100	-->carbohydrate metabolic process [GO:0005975]		-->hydrolase activity, hydrolyzing O-glycosyl compounds [GO:0004553]
A0A0H2X5I4	Beta-hexosaminidase	XC_1219	tr|A0A0H2X5I4|A0A0H2X5I4_XANC8	6.26	87222	14.767	17.519	1.19	-->carbohydrate metabolic process [GO:0005975]		-->beta-N-acetylhexosaminidase activity [GO:0004563]
A0A0H2X5A6	TonB-dependent receptor	XC_1222	tr|A0A0H2X5A6|A0A0H2X5A6_XANC8	4.96	99792	21.331	31.056	1.46	-->transport [GO:0006810]	-->cell outer membrane [GO:0009279]	-->receptor activity [GO:0004872]
A0A0H2X732	Uncharacterized protein	XC_1272	tr|A0A0H2X732|A0A0H2X732_XANC8	7.91	27376	15.588	8.759	-1.78
A0A0H2X739	TonB-dependent receptor	XC_1284	tr|A0A0H2X739|A0A0H2X739_XANC8	4.61	113231	28.714	28.667	-1	-->transport [GO:0006810]	-->cell outer membrane [GO:0009279]	-->receptor activity [GO:0004872]
A0A0H2X5K0	Uncharacterized protein	XC_1319	tr|A0A0H2X5K0|A0A0H2X5K0_XANC8	9.03	12224	3.282	1.593	-2.06			-->calcium ion binding [GO:0005509]
A0A0H2X7A1	Permease	XC_1326	tr|A0A0H2X7A1|A0A0H2X7A1_XANC8	8.89	42434	5.743	8.759	1.53		-->integral component of membrane [GO:0016021]
A0A0H2X5C4	Histone-like protein	XC_1355	tr|A0A0H2X5C4|A0A0H2X5C4_XANC8	10.71	14636	21.331	28.667	1.34			-->DNA binding [GO:0003677]
A0A0H2X7E3	Metallopeptidase	XC_1406	tr|A0A0H2X7E3|A0A0H2X7E3_XANC8	5.49	76908	9.025	6.37	-1.42			-->metalloendopeptidase activity [GO:0004222]
A0A0H2X7L1	TonB-dependent receptor	XC_1451	tr|A0A0H2X7L1|A0A0H2X7L1_XANC8	4.88	86053	81.221	84.408	1.04	-->transport [GO:0006810]	-->cell outer membrane [GO:0009279]	-->receptor activity [GO:0004872]
A0A0H2X7N7	Uncharacterized protein	XC_1513	tr|A0A0H2X7N7|A0A0H2X7N7_XANC8	6.71	13903	3.282	4.778	1.46		-->integral component of membrane [GO:0016021]
A0A0H2X624	Alkaline phosphatase	XC_1519	tr|A0A0H2X624|A0A0H2X624_XANC8	5.67	60252	23.792	9.556	-2.49			-->phosphatase activity [GO:0016791]
A0A0H2X7R4	Metallopeptidase	XC_1542	tr|A0A0H2X7R4|A0A0H2X7R4_XANC8	9	72798	47.584	38.223	-1.24			-->metalloendopeptidase activity [GO:0004222]
A0A0H2X622	Metallopeptidase	XC_1544	tr|A0A0H2X622|A0A0H2X622_XANC8	5.58	77681	20.51	15.13	-1.36			-->metalloendopeptidase activity [GO:0004222]
A0A0H2X7U3	Oar protein	XC_1545	tr|A0A0H2X7U3|A0A0H2X7U3_XANC8	5.07	110338	127.164	149.705	1.18	-->transport [GO:0006810]	-->cell outer membrane [GO:0009279] --> integral component of membrane [GO:0016021]	-->carbohydrate binding [GO:0030246] --> receptor activity [GO:0004872]
A0A0H2X653	TonB-dependent receptor	XC_1546	tr|A0A0H2X653|A0A0H2X653_XANC8	5.14	109306	12.306	3.185	-3.86	-->transport [GO:0006810]	-->cell outer membrane [GO:0009279] --> integral component of membrane [GO:0016021]	-->receptor activity [GO:0004872]
A0A0H2X5U4	Uncharacterized protein	XC_1583	tr|A0A0H2X5U4|A0A0H2X5U4_XANC8	9.93	32683	28.714	19.111	-1.5
A0A0H2X7V2	NADH-ubiquinone oxidoreductase NQO10 subunit	XC_1598	tr|A0A0H2X7V2|A0A0H2X7V2_XANC8	8.95	23932	4.922	7.167	1.46		-->integral component of membrane [GO:0016021]	-->NADH dehydrogenase (ubiquinone) activity [GO:0008137]
A0A0H2X695	Oar protein	XC_1619	tr|A0A0H2X695|A0A0H2X695_XANC8	4.85	117851	100.09	124.224	1.24	-->transport [GO:0006810]	-->membrane [GO:0016020]	-->receptor activity [GO:0004872]
A0A0H2X5X2	Pre-pilin like leader sequence	XC_1621	tr|A0A0H2X5X2|A0A0H2X5X2_XANC8	9.3	18216	4.102	0	-100	-->protein secretion by the type II secretion system [GO:0015628]	-->integral component of membrane [GO:0016021] --> type II protein secretion system complex [GO:0015627]	-->protein transporter activity [GO:0008565]
A0A0H2X5X7	Type IV pilin	XC_1626	tr|A0A0H2X5X7|A0A0H2X5X7_XANC8	9.2	13569	7.384	4.778	-1.55
A0A0H2X7X5	Uncharacterized protein	XC_1631	tr|A0A0H2X7X5|A0A0H2X7X5_XANC8	4.86	8410	2.461	0	-100
A0A0H2X5Y1	VirB8 protein	XC_1632	tr|A0A0H2X5Y1|A0A0H2X5Y1_XANC8	9.45	37240	6.563	0	-100		-->integral component of membrane [GO:0016021]	-->oxidoreductase activity [GO:0016491]
A0A0H2X686	VirB9 protein	XC_1633	tr|A0A0H2X686|A0A0H2X686_XANC8	8.55	29244	36.919	28.667	-1.29
A0A0H2X802	VirB10 protein	XC_1634	tr|A0A0H2X802|A0A0H2X802_XANC8	5.13	42227	41.841	23.093	-1.81		-->integral component of membrane [GO:0016021]
A0A0H2X805	VirB4 protein	XC_1639	tr|A0A0H2X805|A0A0H2X805_XANC8	5.81	91332	3.282	0	-100			-->ATP binding [GO:0005524]
A0A0H2X809	TonB-dependent receptor	XC_1644	tr|A0A0H2X809|A0A0H2X809_XANC8	5.47	102529	24.612	56.538	2.3	-->transport [GO:0006810]	-->cell outer membrane [GO:0009279] --> integral component of membrane [GO:0016021]	-->receptor activity [GO:0004872]
A0A0H2X6B8	Alpha-glucosidase	XC_1645	tr|A0A0H2X6B8|A0A0H2X6B8_XANC8	5.8	77734	4.102	8.759	2.14			-->carbohydrate binding [GO:0030246] --> catalytic activity [GO:0003824]
A0A0H2X6F7	Uncharacterized protein	XC_1692	tr|A0A0H2X6F7|A0A0H2X6F7_XANC8	8.57	16410	7.384	3.982	-1.85
A0A0H2X693	Porin	XC_1741	tr|A0A0H2X693|A0A0H2X693_XANC8	6.07	41219	13.127	11.945	-1.1	-->ion transport [GO:0006811]	-->cell outer membrane [GO:0009279] --> pore complex [GO:0046930]	-->porin activity [GO:0015288]
A0A0H2X6K5	Uncharacterized protein	XC_1751	tr|A0A0H2X6K5|A0A0H2X6K5_XANC8	6.44	186210	0	11.148	100	-->glutamate catabolic process to 2-oxoglutarate [GO:0019551]		-->glutamate dehydrogenase (NAD+) activity [GO:0004352]
A0A0H2X6B1	Uncharacterized protein	XC_1758	tr|A0A0H2X6B1|A0A0H2X6B1_XANC8	9.42	39912	0	1.593	100
A0A0H2X889	Transport protein	XC_1773	tr|A0A0H2X889|A0A0H2X889_XANC8	6.35	42726	17.229	15.13	-1.14	-->protein secretion [GO:0009306]	-->integral component of membrane [GO:0016021]
A0A0H2X6L4	Outer membrane protein OprN	XC_1775	tr|A0A0H2X6L4|A0A0H2X6L4_XANC8	7.75	53998	14.767	11.945	-1.24		-->cell outer membrane [GO:0009279] --> integral component of membrane [GO:0016021]	-->lipid binding [GO:0008289] --> transporter activity [GO:0005215]
A0A0H2X8B5	Virulence regulator	XC_1806	tr|A0A0H2X8B5|A0A0H2X8B5_XANC8	9.12	14950	9.845	4.778	-2.06	-->regulation of transcription, DNA-templated [GO:0006355]	-->intracellular [GO:0005622]	-->DNA binding [GO:0003677]
A0A0H2X8L2	Uncharacterized protein	XC_1868	tr|A0A0H2X8L2|A0A0H2X8L2_XANC8	8.62	19462	0	6.37	100
A0A0H2X6W5	Glutaryl-7-ACA acylase	XC_1881	tr|A0A0H2X6W5|A0A0H2X6W5_XANC8	6.09	70593	16.408	7.167	-2.29			-->dipeptidyl-peptidase activity [GO:0008239]
A0A0H2X6Y2	Pseudouridine synthase	XC_1904	tr|A0A0H2X6Y2|A0A0H2X6Y2_XANC8	11.28	58655	12.306	0	-100	-->pseudouridine synthesis [GO:0001522]		-->pseudouridine synthase activity [GO:0009982] --> RNA binding [GO:0003723]
A0A0H2X715	Uncharacterized protein	XC_1921	tr|A0A0H2X715|A0A0H2X715_XANC8	9.11	12119	4.102	0	-100
A0A0H2X8S9	Small conductance mechanosensitive ion channel	XC_1951	tr|A0A0H2X8S9|A0A0H2X8S9_XANC8	6.97	34157	4.922	6.37	1.29	-->transmembrane transport [GO:0055085]	-->integral component of membrane [GO:0016021]
A0A0H2X738	PHA synthase subunit	XC_1958	tr|A0A0H2X738|A0A0H2X738_XANC8	9.51	42071	13.947	17.519	1.26
A0A0H2X759	Uncharacterized protein	XC_2015	tr|A0A0H2X759|A0A0H2X759_XANC8	7.85	28728	14.767	7.963	-1.85
A0A0H2X9A5	Uncharacterized protein	XC_2144	tr|A0A0H2X9A5|A0A0H2X9A5_XANC8	6.79	23033	4.922	7.167	1.46
A0A0H2X7J9	Uncharacterized protein	XC_2145	tr|A0A0H2X7J9|A0A0H2X7J9_XANC8	7.62	20217	1.641	3.185	1.94
A0A0H2X7I8	Metallopeptidase	XC_2148	tr|A0A0H2X7I8|A0A0H2X7I8_XANC8	7.69	76847	0	7.963	100			-->metalloendopeptidase activity [GO:0004222]
A0A0H2X7K2	Oxidoreductase	XC_2150	tr|A0A0H2X7K2|A0A0H2X7K2_XANC8	7.2	32823	0	1.593	100			-->oxidoreductase activity [GO:0016491]
A0A0H2X970	L-sorbosone dehydrogenase	XC_2151	tr|A0A0H2X970|A0A0H2X970_XANC8	7.96	45815	16.408	13.537	-1.21			-->catalytic activity [GO:0003824]
A0A0H2X7K7	Uncharacterized protein	XC_2155	tr|A0A0H2X7K7|A0A0H2X7K7_XANC8	7.28	69236	4.922	4.778	-1.03
A0A0H2X9B6	Serine protease	XC_2159	tr|A0A0H2X9B6|A0A0H2X9B6_XANC8	5.11	95254	18.869	17.519	-1.08		-->outer membrane [GO:0019867]	-->serine-type endopeptidase activity [GO:0004252]
A0A0H2X9B9	Uncharacterized protein	XC_2164	tr|A0A0H2X9B9|A0A0H2X9B9_XANC8	4.99	18800	3.282	0	-100
A0A0H2X7N8	Uncharacterized protein	XC_2190	tr|A0A0H2X7N8|A0A0H2X7N8_XANC8	9.38	24537	6.563	0	-100
A0A0H2X7D9	Glucose 1-dehydrogenase homolog	XC_2192	tr|A0A0H2X7D9|A0A0H2X7D9_XANC8	6.19	30873	4.102	0	-100			-->oxidoreductase activity [GO:0016491]
A0A0H2X9E4	TonB-dependent receptor	XC_2194	tr|A0A0H2X9E4|A0A0H2X9E4_XANC8	5.01	95084	37.739	0	-100	-->transport [GO:0006810]	-->cell outer membrane [GO:0009279]	-->receptor activity [GO:0004872]
A0A0H2X7P8	Fimbrial biogenesis protein	XC_2201	tr|A0A0H2X7P8|A0A0H2X7P8_XANC8	9.25	27826	1.641	0	-100
A0A0H2X7R3	Cell division protein	XC_2213	tr|A0A0H2X7R3|A0A0H2X7R3_XANC8	8.25	84642	4.102	0	-100	-->cell cycle [GO:0007049] --> cell division [GO:0051301] --> chromosome segregation [GO:0007059]	-->integral component of membrane [GO:0016021] --> plasma membrane [GO:0005886]	-->ATP binding [GO:0005524] --> DNA binding [GO:0003677]
A0A0H2X9C4	ATP-dependent Clp protease subunit	XC_2218	tr|A0A0H2X9C4|A0A0H2X9C4_XANC8	5.66	83580	2.461	3.185	1.29			-->ATP binding [GO:0005524] --> ATP-dependent peptidase activity [GO:0004176]
A0A0H2X9H9	Flagellin	XC_2245	tr|A0A0H2X9H9|A0A0H2X9H9_XANC8	5.41	40637	2.461	0	-100	-->bacterial-type flagellum-dependent cell motility [GO:0071973] --> bacterial-type flagellum organization [GO:0044781]	-->bacterial-type flagellum filament [GO:0009420] --> extracellular region [GO:0005576]	-->structural molecule activity [GO:0005198]
A0A0H2X810	Chemotaxis protein	XC_2311	tr|A0A0H2X810|A0A0H2X810_XANC8	5.04	72822	0	3.982	100	-->chemotaxis [GO:0006935]	-->integral component of membrane [GO:0016021]	-->signal transducer activity [GO:0004871]
A0A0H2X9Q7	Regulatory protein rpfI	XC_2342	tr|A0A0H2X9Q7|A0A0H2X9Q7_XANC8	8.23	36444	0	3.185	100
A0A0H2X834	Uncharacterized protein	XC_2373	tr|A0A0H2X834|A0A0H2X834_XANC8	5.97	60296	1.641	0	-100			-->hydrolase activity [GO:0016787]
A0A0H2X8F7	Glucan 1,4-beta-glucosidase	XC_2461	tr|A0A0H2X8F7|A0A0H2X8F7_XANC8	5.69	92151	9.845	15.926	1.62	-->carbohydrate metabolic process [GO:0005975]		-->hydrolase activity, hydrolyzing O-glycosyl compounds [GO:0004553]
A0A0H2X862	Uncharacterized protein	XC_2481	tr|A0A0H2X862|A0A0H2X862_XANC8	5.44	60883	0	3.185	100	-->carbohydrate metabolic process [GO:0005975]	-->beta-galactosidase complex [GO:0009341]	-->beta-galactosidase activity [GO:0004565]
A0A0H2X8I3	TonB-dependent receptor	XC_2512	tr|A0A0H2X8I3|A0A0H2X8I3_XANC8	5.74	95573	36.919	38.223	1.04	-->transport [GO:0006810]	-->cell outer membrane [GO:0009279]	-->receptor activity [GO:0004872]
A0A0H2X890	Carboxypeptidase-related protein	XC_2538	tr|A0A0H2X890|A0A0H2X890_XANC8	6.06	54896	33.637	22.297	-1.51			-->serine-type carboxypeptidase activity [GO:0004185]
A0A0H2X8A9	Cytochrome C	XC_2563	tr|A0A0H2X8A9|A0A0H2X8A9_XANC8	9.25	48807	9.025	0	-100
A0A0H2XAL5	Glutathione peroxidase	XC_2735	tr|A0A0H2XAL5|A0A0H2XAL5_XANC8	9.3	20321	5.743	0	-100	-->response to oxidative stress [GO:0006979]		-->glutathione peroxidase activity [GO:0004602]
A0A0H2X910	Oxoglutarate dehydrogenase	XC_2749	tr|A0A0H2X910|A0A0H2X910_XANC8	6.14	109832	0	8.759	100	-->tricarboxylic acid cycle [GO:0006099]		-->oxoglutarate dehydrogenase (succinyl-transferring) activity [GO:0004591] --> thiamine pyrophosphate binding [GO:0030976]
A0A0H2XAU3	Phospholipase	XC_2818	tr|A0A0H2XAU3|A0A0H2XAU3_XANC8	5.63	42236	29.535	28.667	-1.03	-->lipid metabolic process [GO:0006629]	-->membrane [GO:0016020]	-->phospholipase activity [GO:0004620]
A0A0H2X8Y2	Carbonic anhydrase	XC_2819	tr|A0A0H2X8Y2|A0A0H2X8Y2_XANC8	8.47	23997	10.665	7.963	-1.34	-->carbon utilization [GO:0015976]		-->carbonate dehydratase activity [GO:0004089] --> zinc ion binding [GO:0008270]
A0A0H2X903	Outer membrane efflux protein	XC_2839	tr|A0A0H2X903|A0A0H2X903_XANC8	8.62	53373	31.996	23.093	-1.39		-->cell outer membrane [GO:0009279] --> integral component of membrane [GO:0016021]	-->lipid binding [GO:0008289] --> transporter activity [GO:0005215]
A0A0H2X9E0	Iron receptor	XC_2846	tr|A0A0H2X9E0|A0A0H2X9E0_XANC8	5	78804	14.767	22.297	1.51	-->siderophore transport [GO:0015891]	-->cell outer membrane [GO:0009279]	-->iron ion binding [GO:0005506] --> receptor activity [GO:0004872]
A0A0H2XAX8	Uncharacterized protein	XC_2847	tr|A0A0H2XAX8|A0A0H2XAX8_XANC8	6.46	42833	1.641	2.389	1.46
A0A0H2X9E9	Outer membrane usher protein FasD	XC_2859	tr|A0A0H2X9E9|A0A0H2X9E9_XANC8	6.31	86849	20.51	19.908	-1.03		-->membrane [GO:0016020]	-->transporter activity [GO:0005215]
A0A0H2X947	TonB-dependent receptor	XC_2899	tr|A0A0H2X947|A0A0H2X947_XANC8	4.68	112096	4.922	0	-100	-->transport [GO:0006810]	-->cell outer membrane [GO:0009279]	-->receptor activity [GO:0004872]
A0A0H2X9J4	Uncharacterized protein	XC_2916	tr|A0A0H2X9J4|A0A0H2X9J4_XANC8	9.74	92697	3.282	4.778	1.46		-->integral component of membrane [GO:0016021]
A0A0H2XB44	Uncharacterized protein	XC_2932	tr|A0A0H2XB44|A0A0H2XB44_XANC8	5.86	30312	10.665	7.167	-1.49
A0A0H2X9K7	Uncharacterized protein	XC_2969	tr|A0A0H2X9K7|A0A0H2X9K7_XANC8	9.19	15254	18.049	11.945	-1.51		-->integral component of membrane [GO:0016021]
A0A0H2X9B2	Periplasmic protease	XC_2972	tr|A0A0H2X9B2|A0A0H2X9B2_XANC8	6.54	53938	41.841	40.612	-1.03		-->periplasmic space [GO:0042597]	-->serine-type endopeptidase activity [GO:0004252]
A0A0H2X9L4	3-hydroxyacyl-CoA dehydrogenase	XC_2975	tr|A0A0H2X9L4|A0A0H2X9L4_XANC8	9.21	73899	0	5.574	100	-->fatty acid beta-oxidation [GO:0006635]		-->3-hydroxyacyl-CoA dehydrogenase activity [GO:0003857]
A0A0H2XBG9	TonB-dependent receptor	XC_3063	tr|A0A0H2XBG9|A0A0H2XBG9_XANC8	5.1	85519	15.588	4.778	-3.26	-->transport [GO:0006810]	-->cell outer membrane [GO:0009279]	-->receptor activity [GO:0004872]
A0A0H2X9W6	Ubiquinol oxidase subunit 2	XC_3084	tr|A0A0H2X9W6|A0A0H2X9W6_XANC8	6.83	34984	9.025	12.741	1.41	-->electron transport chain [GO:0022900]	-->integral component of membrane [GO:0016021] --> plasma membrane [GO:0005886] --> respiratory chain [GO:0070469]	-->copper ion binding [GO:0005507] --> cytochrome-c oxidase activity [GO:0004129] --> cytochrome o ubiquinol oxidase activity [GO:0008827]
A0A0H2X9X5	Uncharacterized protein	XC_3102	tr|A0A0H2X9X5|A0A0H2X9X5_XANC8	6.49	46810	22.151	18.315	-1.21
A0A0H2XBI8	Uncharacterized protein	XC_3107	tr|A0A0H2XBI8|A0A0H2XBI8_XANC8	5.9	31454	10.665	9.556	-1.12		-->integral component of membrane [GO:0016021]
A0A0H2XBL0	Uncharacterized protein	XC_3114	tr|A0A0H2XBL0|A0A0H2XBL0_XANC8	6.88	43338	33.637	28.667	-1.17		-->integral component of membrane [GO:0016021]
A0A0H2XBL9	Uncharacterized protein	XC_3127	tr|A0A0H2XBL9|A0A0H2XBL9_XANC8	10.73	64584	2.461	0	-100		-->integral component of membrane [GO:0016021]
A0A0H2XBN5	Alanyl dipeptidyl peptidase	XC_3144	tr|A0A0H2XBN5|A0A0H2XBN5_XANC8	9.15	85136	17.229	11.148	-1.55			-->serine-type peptidase activity [GO:0008236]
A0A0H2XBP3	Uncharacterized protein	XC_3168	tr|A0A0H2XBP3|A0A0H2XBP3_XANC8	6.1	85739	0	1.593	100			-->carbohydrate binding [GO:0030246] --> catalytic activity [GO:0003824]
A0A0H2XA95	Aminopeptidase	XC_3192	tr|A0A0H2XA95|A0A0H2XA95_XANC8	5.98	96043	4.922	1.593	-3.09			-->aminopeptidase activity [GO:0004177] --> metallopeptidase activity [GO:0008237] --> zinc ion binding [GO:0008270]
A0A0H2XA59	Protein HflC	XC_3195	tr|A0A0H2XA59|A0A0H2XA59_XANC8	8.7	31888	0	3.185	100	-->regulation of peptidase activity [GO:0052547]	-->integral component of membrane [GO:0016021]
A0A0H2XBS3	Low molecular weight heat shock protein	XC_3199	tr|A0A0H2XBS3|A0A0H2XBS3_XANC8	5.47	17693	0	2.389	100
A0A0H2X9W5	Uncharacterized protein	XC_3207	tr|A0A0H2X9W5|A0A0H2X9W5_XANC8	6.12	178988	0	7.963	100			-->endopeptidase inhibitor activity [GO:0004866]
A0A0H2XBT2	TonB-dependent receptor	XC_3209	tr|A0A0H2XBT2|A0A0H2XBT2_XANC8	4.79	80249	51.686	64.501	1.25	-->transport [GO:0006810]	-->cell outer membrane [GO:0009279]	-->receptor activity [GO:0004872]
A0A0H2XBW6	3-oxoacyl-[ACP] reductase	XC_3227	tr|A0A0H2XBW6|A0A0H2XBW6_XANC8	7.97	25222	11.486	11.148	-1.03	-->fatty acid biosynthetic process [GO:0006633]		-->3-oxoacyl-[acyl-carrier-protein] reductase (NADPH) activity [GO:0004316] --> NAD binding [GO:0051287]
A0A0H2XBX5	Outer membrane protein Slp	XC_3240	tr|A0A0H2XBX5|A0A0H2XBX5_XANC8	8.26	19563	22.151	19.908	-1.11		-->outer membrane [GO:0019867]
A0A0H2XAC0	Peptidylprolyl isomerase	XC_3261	tr|A0A0H2XAC0|A0A0H2XAC0_XANC8	5.73	71273	13.947	8.759	-1.59		-->integral component of membrane [GO:0016021]	-->peptidyl-prolyl cis-trans isomerase activity [GO:0003755]
A0A0H2XAD4	Peptidyl-Asp metalloendopeptidase	XC_3280	tr|A0A0H2XAD4|A0A0H2XAD4_XANC8	7.22	44452	12.306	4.778	-2.58			-->metallopeptidase activity [GO:0008237]
A0A0H2XAG4	Membrane protein	XC_3312	tr|A0A0H2XAG4|A0A0H2XAG4_XANC8	7.72	41514	0	1.593	100	-->transmembrane transport [GO:0055085]	-->integral component of membrane [GO:0016021]
A0A0H2XAN6	Alkyl hydroperoxide reductase subunit C	XC_3396	tr|A0A0H2XAN6|A0A0H2XAN6_XANC8	6.15	20534	23.792	19.908	-1.2	-->cell redox homeostasis [GO:0045454] --> response to oxidative stress [GO:0006979]	-->cell [GO:0005623]	-->peroxiredoxin activity [GO:0051920]
A0A0H2XAQ2	Glucose-fructose oxidoreductase	XC_3415	tr|A0A0H2XAQ2|A0A0H2XAQ2_XANC8	8.84	42530	8.204	4.778	-1.72			-->oxidoreductase activity [GO:0016491]
A0A0H2XAD5	Uncharacterized protein	XC_3434	tr|A0A0H2XAD5|A0A0H2XAD5_XANC8	9.12	21371	1.641	1.593	-1.03		-->integral component of membrane [GO:0016021]
A0A0H2XCD9	Uncharacterized protein	XC_3450	tr|A0A0H2XCD9|A0A0H2XCD9_XANC8	9.07	25735	0	2.389	100
A0A0H2XC98	Outer membrane hemin receptor	XC_3463	tr|A0A0H2XC98|A0A0H2XC98_XANC8	5.47	82721	0	3.185	100		-->cell outer membrane [GO:0009279]	-->receptor activity [GO:0004872] --> transporter activity [GO:0005215]
A0A0H2XCG5	Uncharacterized protein	XC_3476	tr|A0A0H2XCG5|A0A0H2XCG5_XANC8	7.79	74830	2.461	0	-100
A0A0H2XAK8	Uncharacterized protein	XC_3523	tr|A0A0H2XAK8|A0A0H2XAK8_XANC8	9.15	59885	22.972	15.13	-1.52
A0A0H2XAW7	Uncharacterized protein	XC_3540	tr|A0A0H2XAW7|A0A0H2XAW7_XANC8	4.44	22325	36.919	15.926	-2.32
A0A0H2XCL3	Putative siderophore receptor	XC_3559	tr|A0A0H2XCL3|A0A0H2XCL3_XANC8	5.79	79495	14.767	0	-100	-->siderophore transport [GO:0015891]	-->cell outer membrane [GO:0009279] --> integral component of membrane [GO:0016021]	-->iron ion binding [GO:0005506] --> receptor activity [GO:0004872]
A0A0H2XAY6	General secretion pathway protein D	XC_3563	tr|A0A0H2XAY6|A0A0H2XAY6_XANC8	6.02	79438	34.457	42.204	1.22	-->protein secretion by the type II secretion system [GO:0015628]	-->cell outer membrane [GO:0009279] --> type II protein secretion system complex [GO:0015627]	-->protein transporter activity [GO:0008565]
A0A0H2XAR8	Uncharacterized protein	XC_3587	tr|A0A0H2XAR8|A0A0H2XAR8_XANC8	6.26	46600	0	2.389	100			-->ATP binding [GO:0005524]
A0A0H2XCW5	Copper resistance protein B	XC_3657	tr|A0A0H2XCW5|A0A0H2XCW5_XANC8	5.61	52505	1.641	0	-100	-->cellular copper ion homeostasis [GO:0006878]	-->cell outer membrane [GO:0009279] --> integral component of membrane [GO:0016021]	-->copper ion binding [GO:0005507]
A0A0H2XBD5	Uncharacterized protein	XC_3686	tr|A0A0H2XBD5|A0A0H2XBD5_XANC8	4.4	26051	52.506	0	-100		-->integral component of membrane [GO:0016021]
A0A0H2XBB0	Outer membrane protein	XC_3694	tr|A0A0H2XBB0|A0A0H2XBB0_XANC8	4.97	23494	50.866	91.575	1.8		-->integral component of membrane [GO:0016021] --> outer membrane [GO:0019867]
A0A0H2XCZ2	Uncharacterized protein	XC_3695	tr|A0A0H2XCZ2|A0A0H2XCZ2_XANC8	6.09	22177	8.204	2.389	-3.43
A0A0H2XB32	Uncharacterized protein	XC_3696	tr|A0A0H2XB32|A0A0H2XB32_XANC8	5.89	21373	2.461	0	-100
A0A0H2XD32	D-amino acid oxidase	XC_3749	tr|A0A0H2XD32|A0A0H2XD32_XANC8	8.72	44225	4.922	3.982	-1.24	-->D-amino acid metabolic process [GO:0046416]		-->D-amino-acid oxidase activity [GO:0003884] --> FAD binding [GO:0071949]
A0A0H2XB84	Uncharacterized protein	XC_3765	tr|A0A0H2XB84|A0A0H2XB84_XANC8	7.12	29299	0	1.593	100		-->integral component of membrane [GO:0016021]
A0A0H2XBJ2	Uncharacterized protein	XC_3773	tr|A0A0H2XBJ2|A0A0H2XBJ2_XANC8	7.08	16680	24.612	27.074	1.1
A0A0H2XDE1	Lipid A biosynthesis lauroyl acyltransferase	XC_3808	tr|A0A0H2XDE1|A0A0H2XDE1_XANC8	9.98	33857	0	3.982	100		-->integral component of membrane [GO:0016021]	-->transferase activity, transferring acyl groups [GO:0016746]
A0A0H2XDE6	Uncharacterized protein	XC_3813	tr|A0A0H2XDE6|A0A0H2XDE6_XANC8	9.76	39089	1.641	1.593	-1.03		-->membrane [GO:0016020]	-->CDP-glycerol glycerophosphotransferase activity [GO:0047355]
A0A0H2XBP9	Protease 4	XC_3832	tr|A0A0H2XBP9|A0A0H2XBP9_XANC8	6.45	68040	16.408	20.704	1.26	-->signal peptide processing [GO:0006465]	-->integral component of membrane [GO:0016021] --> plasma membrane [GO:0005886]	-->peptidase activity [GO:0008233]
A0A0H2XDC7	Uncharacterized protein	XC_3867	tr|A0A0H2XDC7|A0A0H2XDC7_XANC8	5.6	21026	8.204	1.593	-5.15
A0A0H2XBU4	Cationic amino acid transporter	XC_3881	tr|A0A0H2XBU4|A0A0H2XBU4_XANC8	9.57	45214	0	1.593	100		-->integral component of membrane [GO:0016021]	-->amino acid transmembrane transporter activity [GO:0015171]
A0A0H2XBX9	Uncharacterized protein	XC_3897	tr|A0A0H2XBX9|A0A0H2XBX9_XANC8	10.5	42257	2.461	0	-100	-->heme a biosynthetic process [GO:0006784]	-->integral component of membrane [GO:0016021] --> plasma membrane [GO:0005886]	-->oxidoreductase activity, acting on the CH-CH group of donors [GO:0016627]
A0A0H2XDL0	Uncharacterized protein	XC_3898	tr|A0A0H2XDL0|A0A0H2XDL0_XANC8	10.11	20691	3.282	0	-100
A0A0H2XDP4	DNA/pantothenate metabolism flavoprotein	XC_3943	tr|A0A0H2XDP4|A0A0H2XDP4_XANC8	6.01	43723	1.641	1.593	-1.03	-->coenzyme A biosynthetic process [GO:0015937] --> pantothenate catabolic process [GO:0015941]		-->FMN binding [GO:0010181] --> phosphopantothenate--cysteine ligase activity [GO:0004632] --> phosphopantothenoylcysteine decarboxylase activity [GO:0004633]
A0A0H2XC54	Histone H1	XC_3985	tr|A0A0H2XC54|A0A0H2XC54_XANC8	11.54	26089	2.461	3.185	1.29
A0A0H2XDT1	Protease Do	XC_3986	tr|A0A0H2XDT1|A0A0H2XDT1_XANC8	7.1	49811	11.486	14.333	1.25		-->periplasmic space [GO:0042597]	-->serine-type endopeptidase activity [GO:0004252]
A0A0H2XBS7	Uncharacterized protein	XC_3989	tr|A0A0H2XBS7|A0A0H2XBS7_XANC8	5.58	16802	2.461	3.185	1.29
A0A0H2XBT3	Cytochrome B561	XC_3994	tr|A0A0H2XBT3|A0A0H2XBT3_XANC8	11.62	19975	1.641	0	-100	-->respiratory electron transport chain [GO:0022904]	-->integral component of membrane [GO:0016021]	-->electron carrier activity [GO:0009055]
A0A0H2XBZ4	TonB-like protein	XC_4057	tr|A0A0H2XBZ4|A0A0H2XBZ4_XANC8	9.32	35414	17.229	10.352	-1.66	-->transport [GO:0006810]
A0A0H2XC04	ABC transporter ATP-binding protein	XC_4066	tr|A0A0H2XC04|A0A0H2XC04_XANC8	6.01	36343	0	2.389	100			-->ATPase activity [GO:0016887] --> ATP binding [GO:0005524]
A0A0H2XCC6	Fatty acyl CoA synthetase	XC_4096	tr|A0A0H2XCC6|A0A0H2XCC6_XANC8	9.68	23554	2.461	0	-100
A0A0H2XE37	Dipeptidyl-peptidase	XC_4105	tr|A0A0H2XE37|A0A0H2XE37_XANC8	5.76	89478	31.996	36.63	1.14			-->serine-type peptidase activity [GO:0008236]
A0A0H2XCI2	Cation efflux system protein	XC_4127	tr|A0A0H2XCI2|A0A0H2XCI2_XANC8	8.92	45924	16.408	14.333	-1.14			-->transporter activity [GO:0005215]
A0A0H2XCJ4	Uncharacterized protein	XC_4148	tr|A0A0H2XCJ4|A0A0H2XCJ4_XANC8	6.02	50019	54.968	37.426	-1.47
A0A0H2XE26	Cytochrome C biogenesis protein	XC_4152	tr|A0A0H2XE26|A0A0H2XE26_XANC8	10.27	21991	9.845	0	-100	-->cell redox homeostasis [GO:0045454]	-->cell [GO:0005623]	-->antioxidant activity [GO:0016209] --> oxidoreductase activity [GO:0016491]
A0A0H2XEG9	Ring canal kelch-like protein	XC_4204	tr|A0A0H2XEG9|A0A0H2XEG9_XANC8	6.6	41573	13.947	19.111	1.37	-->protein ubiquitination [GO:0016567]	-->Cul3-RING ubiquitin ligase complex [GO:0031463]
A0A0H2XCQ0	Gluconolactonase	XC_4205	tr|A0A0H2XCQ0|A0A0H2XCQ0_XANC8	5.43	37051	11.486	7.963	-1.44
A0A0H2XCR0	Uncharacterized protein	XC_4221	tr|A0A0H2XCR0|A0A0H2XCR0_XANC8	9.78	41569	0	5.574	100
A0A0H2XCG0	OmpA-related protein	XC_4223	tr|A0A0H2XCG0|A0A0H2XCG0_XANC8	5.01	109116	114.858	141.742	1.23	-->transport [GO:0006810]	-->membrane [GO:0016020]	-->carbohydrate binding [GO:0030246] --> receptor activity [GO:0004872]
A0A0H2XCQ6	OmpA-related protein	XC_4224	tr|A0A0H2XCQ6|A0A0H2XCQ6_XANC8	4.95	110800	74.657	132.983	1.78	-->transport [GO:0006810]	-->membrane [GO:0016020]	-->carbohydrate binding [GO:0030246] --> receptor activity [GO:0004872]
A0A0H2XCR3	Uncharacterized protein	XC_4238	tr|A0A0H2XCR3|A0A0H2XCR3_XANC8	7.13	40457	1.641	0	-100
A0A0H2XCR8	Transglycolase epimerase	XC_4244	tr|A0A0H2XCR8|A0A0H2XCR8_XANC8	9.44	58575	4.922	0	-100	-->carbohydrate metabolic process [GO:0005975]		-->carbohydrate binding [GO:0030246] --> isomerase activity [GO:0016853]
A0A0H2XCS1	Uncharacterized protein	XC_4250	tr|A0A0H2XCS1|A0A0H2XCS1_XANC8	8.67	147363	4.102	2.389	-1.72
A0A0H2XEP0	Uncharacterized protein	XC_4284	tr|A0A0H2XEP0|A0A0H2XEP0_XANC8	4.9	12227	7.384	5.574	-1.32
A0A0H2XCW8	Hemagglutinin	XC_4290	tr|A0A0H2XCW8|A0A0H2XCW8_XANC8	4.37	172742	31.996	10.352	-3.09	-->cell communication [GO:0007154]	-->integral component of membrane [GO:0016021]	-->calcium ion binding [GO:0005509]
A0A0H2XCK3	Toluene tolerance protein	XC_4297	tr|A0A0H2XCK3|A0A0H2XCK3_XANC8	6.73	26328	0	9.556	100	-->transport [GO:0006810]	-->ATP-binding cassette (ABC) transporter complex [GO:0043190]
A0A0H2XEQ3	Toluene tolerance protein	XC_4299	tr|A0A0H2XEQ3|A0A0H2XEQ3_XANC8	9.55	23587	20.51	28.667	1.4
A0A0H2XEE9	Lipoprotein	XC_4301	tr|A0A0H2XEE9|A0A0H2XEE9_XANC8	4.9	37728	31.996	25.482	-1.26		-->membrane [GO:0016020]
A0A0H2XCZ0	Uncharacterized protein	XC_4310	tr|A0A0H2XCZ0|A0A0H2XCZ0_XANC8	6.06	89998	17.229	7.963	-2.16			-->carbohydrate binding [GO:0030246] --> catalytic activity [GO:0003824]
A0A0H2XEF8	Uncharacterized protein	XC_4311	tr|A0A0H2XEF8|A0A0H2XEF8_XANC8	5.04	107916	53.327	62.112	1.16	-->transport [GO:0006810]	-->cell outer membrane [GO:0009279]	-->receptor activity [GO:0004872]
A0A0H2XCM1	Oar protein	XC_4327	tr|A0A0H2XCM1|A0A0H2XCM1_XANC8	4.63	110596	34.457	49.371	1.43	-->transport [GO:0006810]	-->cell outer membrane [GO:0009279]	-->carbohydrate binding [GO:0030246] --> receptor activity [GO:0004872]

## Sheet: Table S2
Table S2 List of the identified proteins from Xcc17 (wild type) and H27 (lolA mutant). The gene ID is based on X. campestris pv. campestris strain 8004. The red and blue colors denote proteins identified in Xcc17 and H27, respectively.
Protein ID	Protein Name	Gene ID	Accession	Xcc17	H27
A0A0H2X2G4	Outer membrane protein	XC_0017	tr|A0A0H2X2G4|A0A0H2X2G4_XANC8	141.931	103.52
A0A0H2X267	Uncharacterized protein	XC_0024	tr|A0A0H2X267|A0A0H2X267_XANC8	6.563	5.574
A0A0H2X3R7	Uncharacterized protein	XC_0033	tr|A0A0H2X3R7|A0A0H2X3R7_XANC8	9.845	11.945
A0A0H2X2J6	Uncharacterized protein	XC_0049	tr|A0A0H2X2J6|A0A0H2X2J6_XANC8	0	3.185
A0A0H2X3S9	TonB-dependent receptor	XC_0050	tr|A0A0H2X3S9|A0A0H2X3S9_XANC8	87.784	84.408
A0A0H2X2A9	Uncharacterized protein	XC_0086	tr|A0A0H2X2A9|A0A0H2X2A9_XANC8	0	1.593
A0A0H2X2N7	TldD protein	XC_0094	tr|A0A0H2X2N7|A0A0H2X2N7_XANC8	6.563	0
A0A0H2X3V8	TldD protein	XC_0096	tr|A0A0H2X3V8|A0A0H2X3V8_XANC8	4.102	0
A0A0H2X2G3	ATP-dependent DNA ligase	XC_0109	tr|A0A0H2X2G3|A0A0H2X2G3_XANC8	3.282	1.593
A0A0H2X3X0	TonB-dependent receptor	XC_0124	tr|A0A0H2X3X0|A0A0H2X3X0_XANC8	18.869	0
A0A0H2X2T0	IS1479 transposase	XC_0133	tr|A0A0H2X2T0|A0A0H2X2T0_XANC8	4.102	3.185
A0A0H2X2T2	Uncharacterized protein	XC_0215	tr|A0A0H2X2T2|A0A0H2X2T2_XANC8	164.903	242.873
A0A0H2X478	Peptidyl-dipeptidase	XC_0240	tr|A0A0H2X478|A0A0H2X478_XANC8	0	7.963
A0A0H2X4C6	Dipeptidyl anminopeptidase	XC_0253	tr|A0A0H2X4C6|A0A0H2X4C6_XANC8	6.563	0
A0A0H2X4E0	Uncharacterized protein	XC_0268	tr|A0A0H2X4E0|A0A0H2X4E0_XANC8	1.641	0
A0A0H2X3E2	Uncharacterized protein	XC_0347	tr|A0A0H2X3E2|A0A0H2X3E2_XANC8	4.102	0
A0A0H2X3I9	TonB-dependent receptor	XC_0405	tr|A0A0H2X3I9|A0A0H2X3I9_XANC8	45.943	40.612
A0A0H2X4R6	Uncharacterized protein	XC_0414	tr|A0A0H2X4R6|A0A0H2X4R6_XANC8	1.641	1.593
A0A0H2X324	Dihydrolipoamide acetyltransferase component of pyruvate dehydrogenase complex	XC_0441	tr|A0A0H2X324|A0A0H2X324_XANC8	9.025	7.963
A0A0H2X4T9	Membrane protein	XC_0470	tr|A0A0H2X4T9|A0A0H2X4T9_XANC8	39.38	36.63
A0A0H2X393	Biotin carboxylase subunit of acetyl CoA carboxylase	XC_0527	tr|A0A0H2X393|A0A0H2X393_XANC8	18.049	12.741
A0A0H2X3U0	Uncharacterized protein	XC_0543	tr|A0A0H2X3U0|A0A0H2X3U0_XANC8	32.816	23.093
A0A0H2X3W0	Ferric pseudobactin M114 receptor protein	XC_0558	tr|A0A0H2X3W0|A0A0H2X3W0_XANC8	3.282	1.593
A0A0H2X548	Uncharacterized protein	XC_0569	tr|A0A0H2X548|A0A0H2X548_XANC8	7.384	9.556
A0A0H2X537	Pyruvate dehydrogenase E1 component	XC_0588	tr|A0A0H2X537|A0A0H2X537_XANC8	8.204	8.759
A0A0H2X586	Dipeptidyl peptidase IV	XC_0611	tr|A0A0H2X586|A0A0H2X586_XANC8	21.331	0
A0A0H2X3T6	Glucanase	XC_0626	tr|A0A0H2X3T6|A0A0H2X3T6_XANC8	3.282	0
A0A0H2X3I1	Uncharacterized protein	XC_0630	tr|A0A0H2X3I1|A0A0H2X3I1_XANC8	9.025	0
A0A0H2X3I5	Zinc protease	XC_0636	tr|A0A0H2X3I5|A0A0H2X3I5_XANC8	9.025	4.778
A0A0H2X429	Endoglucanase	XC_0639	tr|A0A0H2X429|A0A0H2X429_XANC8	24.612	10.352
A0A0H2X5B4	Multidrug resistance efflux pump	XC_0672	tr|A0A0H2X5B4|A0A0H2X5B4_XANC8	4.922	3.982
A0A0H2X5D2	TonB-dependent receptor	XC_0687	tr|A0A0H2X5D2|A0A0H2X5D2_XANC8	21.331	7.167
A0A0H2X5D7	Rod shape-determining protein	XC_0692	tr|A0A0H2X5D7|A0A0H2X5D7_XANC8	0	5.574
A0A0H2X5Q1	Membrane-bound lytic transglycosylase	XC_0706	tr|A0A0H2X5Q1|A0A0H2X5Q1_XANC8	13.127	10.352
A0A0H2X5H2	Penicillin-binding protein 6	XC_0708	tr|A0A0H2X5H2|A0A0H2X5H2_XANC8	19.69	17.519
A0A0H2X3T7	Uncharacterized protein	XC_0709	tr|A0A0H2X3T7|A0A0H2X3T7_XANC8	22.972	22.297
A0A0H2X439	Uncharacterized protein	XC_0710	tr|A0A0H2X439|A0A0H2X439_XANC8	26.253	19.111
A0A0H2X3U9	Uncharacterized protein	XC_0722	tr|A0A0H2X3U9|A0A0H2X3U9_XANC8	3.282	0
A0A0H2X448	Uncharacterized protein	XC_0723	tr|A0A0H2X448|A0A0H2X448_XANC8	7.384	10.352
A0A0H2X5P6	TonB-dependent receptor	XC_0756	tr|A0A0H2X5P6|A0A0H2X5P6_XANC8	19.69	29.463
A0A0H2X412	TonB-dependent receptor	XC_0806	tr|A0A0H2X412|A0A0H2X412_XANC8	21.331	0
A0A0H2X4M7	Polyphosphate-selective porin O	XC_0819	tr|A0A0H2X4M7|A0A0H2X4M7_XANC8	2.461	0
A0A0H2X4B5	TolC protein	XC_0828	tr|A0A0H2X4B5|A0A0H2X4B5_XANC8	76.298	53.352
A0A0H2X4C7	TonB-dependent receptor	XC_0849	tr|A0A0H2X4C7|A0A0H2X4C7_XANC8	88.604	171.206
A0A0H2X4D2	Uncharacterized protein	XC_0854	tr|A0A0H2X4D2|A0A0H2X4D2_XANC8	0	1.593
A0A0H2X641	Uncharacterized protein	XC_0855	tr|A0A0H2X641|A0A0H2X641_XANC8	5.743	3.185
A0A0H2X4R7	Pyrophosphate--fructose 6-phosphate 1-phosphotransferase	XC_0872	tr|A0A0H2X4R7|A0A0H2X4R7_XANC8	0	9.556
A0A0H2X6A9	Uncharacterized protein	XC_0931	tr|A0A0H2X6A9|A0A0H2X6A9_XANC8	2.461	2.389
A0A0H2X4K9	Uncharacterized protein	XC_0935	tr|A0A0H2X4K9|A0A0H2X4K9_XANC8	0	2.389
A0A0H2X4X8	Fimbrial assembly protein	XC_0937	tr|A0A0H2X4X8|A0A0H2X4X8_XANC8	31.176	19.111
A0A0H2X504	Outer membrane protein	XC_0969	tr|A0A0H2X504|A0A0H2X504_XANC8	17.229	0
A0A0H2X694	Outer membrane protein	XC_0970	tr|A0A0H2X694|A0A0H2X694_XANC8	6.563	5.574
A0A0H2X6E5	Fructose-bisphosphate aldolase	XC_0979	tr|A0A0H2X6E5|A0A0H2X6E5_XANC8	9.845	9.556
A0A0H2X4Q7	TonB-dependent receptor	XC_0988	tr|A0A0H2X4Q7|A0A0H2X4Q7_XANC8	49.225	61.315
A0A0H2X4R9	Carboxylic ester hydrolase	XC_1001	tr|A0A0H2X4R9|A0A0H2X4R9_XANC8	2.461	0
A0A0H2X6G4	Alpha-glucosidase	XC_1002	tr|A0A0H2X6G4|A0A0H2X6G4_XANC8	22.972	5.574
A0A0H2X6C5	TonB-dependent receptor	XC_1004	tr|A0A0H2X6C5|A0A0H2X6C5_XANC8	39.38	57.334
A0A0H2X6D5	Lipase/esterase	XC_1017	tr|A0A0H2X6D5|A0A0H2X6D5_XANC8	37.739	31.056
A0A0H2X550	VirB6 protein	XC_1027	tr|A0A0H2X550|A0A0H2X550_XANC8	7.384	0
A0A0H2X4W1	IS1478 transposase	XC_1054	tr|A0A0H2X4W1|A0A0H2X4W1_XANC8	1.641	1.593
A0A0H2X6G8	Pilin	XC_1058	tr|A0A0H2X6G8|A0A0H2X6G8_XANC8	13.947	9.556
A0A0H2X6H9	Outer membrane protein assembly factor BamD	XC_1069	tr|A0A0H2X6H9|A0A0H2X6H9_XANC8	43.482	38.223
A0A0H2X6I8	Ferric enterobactin receptor	XC_1079	tr|A0A0H2X6I8|A0A0H2X6I8_XANC8	42.661	57.334
A0A0H2X6J4	Uncharacterized protein	XC_1084	tr|A0A0H2X6J4|A0A0H2X6J4_XANC8	4.922	4.778
A0A0H2X513	Citrate-dependent iron transporter	XC_1108	tr|A0A0H2X513|A0A0H2X513_XANC8	13.127	18.315
A0A0H2X517	Ferric enterobactin receptor	XC_1113	tr|A0A0H2X517|A0A0H2X517_XANC8	44.302	62.908
A0A0H2X5B8	Ferric enterobactin receptor	XC_1115	tr|A0A0H2X5B8|A0A0H2X5B8_XANC8	31.176	40.612
A0A0H2X6R0	Beta-lactamase	XC_1119	tr|A0A0H2X6R0|A0A0H2X6R0_XANC8	23.792	18.315
A0A0H2X5C2	Xylanase	XC_1120	tr|A0A0H2X5C2|A0A0H2X5C2_XANC8	4.922	4.778
A0A0H2X6S5	TolA protein	XC_1140	tr|A0A0H2X6S5|A0A0H2X6S5_XANC8	6.563	0
A0A0H2X552	Uncharacterized protein	XC_1161	tr|A0A0H2X552|A0A0H2X552_XANC8	8.204	7.963
A0A0H2X4U5	TonB-dependent receptor	XC_1165	tr|A0A0H2X4U5|A0A0H2X4U5_XANC8	36.098	39.815
A0A0H2X5F6	Uncharacterized protein	XC_1168	tr|A0A0H2X5F6|A0A0H2X5F6_XANC8	4.102	1.593
A0A0H2X6U8	Penicillin-binding protein 1B	XC_1176	tr|A0A0H2X6U8|A0A0H2X6U8_XANC8	18.049	0
A0A0H2X6T6	Uncharacterized protein	XC_1194	tr|A0A0H2X6T6|A0A0H2X6T6_XANC8	13.127	22.297
A0A0H2X6Y8	Beta-mannosidase	XC_1218	tr|A0A0H2X6Y8|A0A0H2X6Y8_XANC8	2.461	0
A0A0H2X5I4	Beta-hexosaminidase	XC_1219	tr|A0A0H2X5I4|A0A0H2X5I4_XANC8	14.767	17.519
A0A0H2X5A6	TonB-dependent receptor	XC_1222	tr|A0A0H2X5A6|A0A0H2X5A6_XANC8	21.331	31.056
A0A0H2X732	Uncharacterized protein	XC_1272	tr|A0A0H2X732|A0A0H2X732_XANC8	15.588	8.759
A0A0H2X739	TonB-dependent receptor	XC_1284	tr|A0A0H2X739|A0A0H2X739_XANC8	28.714	28.667
A0A0H2X5K0	Uncharacterized protein	XC_1319	tr|A0A0H2X5K0|A0A0H2X5K0_XANC8	3.282	1.593
A0A0H2X7A1	Permease	XC_1326	tr|A0A0H2X7A1|A0A0H2X7A1_XANC8	5.743	8.759
A0A0H2X5C4	Histone-like protein	XC_1355	tr|A0A0H2X5C4|A0A0H2X5C4_XANC8	21.331	28.667
A0A0H2X7E3	Metallopeptidase	XC_1406	tr|A0A0H2X7E3|A0A0H2X7E3_XANC8	9.025	6.37
A0A0H2X7L1	TonB-dependent receptor	XC_1451	tr|A0A0H2X7L1|A0A0H2X7L1_XANC8	81.221	84.408
A0A0H2X7N7	Uncharacterized protein	XC_1513	tr|A0A0H2X7N7|A0A0H2X7N7_XANC8	3.282	4.778
A0A0H2X624	Alkaline phosphatase	XC_1519	tr|A0A0H2X624|A0A0H2X624_XANC8	23.792	9.556
A0A0H2X7R4	Metallopeptidase	XC_1542	tr|A0A0H2X7R4|A0A0H2X7R4_XANC8	47.584	38.223
A0A0H2X622	Metallopeptidase	XC_1544	tr|A0A0H2X622|A0A0H2X622_XANC8	20.51	15.13
A0A0H2X7U3	Oar protein	XC_1545	tr|A0A0H2X7U3|A0A0H2X7U3_XANC8	127.164	149.705
A0A0H2X653	TonB-dependent receptor	XC_1546	tr|A0A0H2X653|A0A0H2X653_XANC8	12.306	3.185
A0A0H2X5U4	Uncharacterized protein	XC_1583	tr|A0A0H2X5U4|A0A0H2X5U4_XANC8	28.714	19.111
A0A0H2X7V2	NADH-ubiquinone oxidoreductase NQO10 subunit	XC_1598	tr|A0A0H2X7V2|A0A0H2X7V2_XANC8	4.922	7.167
A0A0H2X695	Oar protein	XC_1619	tr|A0A0H2X695|A0A0H2X695_XANC8	100.09	124.224
A0A0H2X5X2	Pre-pilin like leader sequence	XC_1621	tr|A0A0H2X5X2|A0A0H2X5X2_XANC8	4.102	0
A0A0H2X5X7	Type IV pilin	XC_1626	tr|A0A0H2X5X7|A0A0H2X5X7_XANC8	7.384	4.778
A0A0H2X7X5	Uncharacterized protein	XC_1631	tr|A0A0H2X7X5|A0A0H2X7X5_XANC8	2.461	0
A0A0H2X5Y1	VirB8 protein	XC_1632	tr|A0A0H2X5Y1|A0A0H2X5Y1_XANC8	6.563	0
A0A0H2X686	VirB9 protein	XC_1633	tr|A0A0H2X686|A0A0H2X686_XANC8	36.919	28.667
A0A0H2X802	VirB10 protein	XC_1634	tr|A0A0H2X802|A0A0H2X802_XANC8	41.841	23.093
A0A0H2X805	VirB4 protein	XC_1639	tr|A0A0H2X805|A0A0H2X805_XANC8	3.282	0
A0A0H2X809	TonB-dependent receptor	XC_1644	tr|A0A0H2X809|A0A0H2X809_XANC8	24.612	56.538
A0A0H2X6B8	Alpha-glucosidase	XC_1645	tr|A0A0H2X6B8|A0A0H2X6B8_XANC8	4.102	8.759
A0A0H2X6F7	Uncharacterized protein	XC_1692	tr|A0A0H2X6F7|A0A0H2X6F7_XANC8	7.384	3.982
Q4UVY7	Chaperone protein HtpG	XC_1721	sp|Q4UVY7|HTPG_XANC8	0	3.185
A0A0H2X6J8	Protein-export membrane protein SecF	XC_1739	tr|A0A0H2X6J8|A0A0H2X6J8_XANC8	1.641	0
A0A0H2X693	Porin	XC_1741	tr|A0A0H2X693|A0A0H2X693_XANC8	13.127	11.945
A0A0H2X6K5	Uncharacterized protein	XC_1751	tr|A0A0H2X6K5|A0A0H2X6K5_XANC8	0	11.148
A0A0H2X6B1	Uncharacterized protein	XC_1758	tr|A0A0H2X6B1|A0A0H2X6B1_XANC8	0	1.593
A0A0H2X889	Transport protein	XC_1773	tr|A0A0H2X889|A0A0H2X889_XANC8	17.229	15.13
A0A0H2X6L4	Outer membrane protein OprN	XC_1775	tr|A0A0H2X6L4|A0A0H2X6L4_XANC8	14.767	11.945
A0A0H2X8B5	Virulence regulator	XC_1806	tr|A0A0H2X8B5|A0A0H2X8B5_XANC8	9.845	4.778
A0A0H2X8L2	Uncharacterized protein	XC_1868	tr|A0A0H2X8L2|A0A0H2X8L2_XANC8	0	6.37
A0A0H2X6W5	Glutaryl-7-ACA acylase	XC_1881	tr|A0A0H2X6W5|A0A0H2X6W5_XANC8	16.408	7.167
A0A0H2X6Y2	Pseudouridine synthase	XC_1904	tr|A0A0H2X6Y2|A0A0H2X6Y2_XANC8	12.306	0
A0A0H2X715	Uncharacterized protein	XC_1921	tr|A0A0H2X715|A0A0H2X715_XANC8	4.102	0
A0A0H2X6Z7	Lipopolysaccharide assembly protein B	XC_1927	tr|A0A0H2X6Z7|A0A0H2X6Z7_XANC8	0	1.593
A0A0H2X8S9	Small conductance mechanosensitive ion channel	XC_1951	tr|A0A0H2X8S9|A0A0H2X8S9_XANC8	4.922	6.37
A0A0H2X738	PHA synthase subunit	XC_1958	tr|A0A0H2X738|A0A0H2X738_XANC8	13.947	17.519
A0A0H2X759	Uncharacterized protein	XC_2015	tr|A0A0H2X759|A0A0H2X759_XANC8	14.767	7.963
A0A0H2X7F4	Ribonuclease E	XC_2098	tr|A0A0H2X7F4|A0A0H2X7F4_XANC8	27.074	19.111
A0A0H2X9A5	Uncharacterized protein	XC_2144	tr|A0A0H2X9A5|A0A0H2X9A5_XANC8	4.922	7.167
A0A0H2X7J9	Uncharacterized protein	XC_2145	tr|A0A0H2X7J9|A0A0H2X7J9_XANC8	1.641	3.185
A0A0H2X7I8	Metallopeptidase	XC_2148	tr|A0A0H2X7I8|A0A0H2X7I8_XANC8	0	7.963
A0A0H2X7K2	Oxidoreductase	XC_2150	tr|A0A0H2X7K2|A0A0H2X7K2_XANC8	0	1.593
A0A0H2X970	L-sorbosone dehydrogenase	XC_2151	tr|A0A0H2X970|A0A0H2X970_XANC8	16.408	13.537
A0A0H2X7K7	Uncharacterized protein	XC_2155	tr|A0A0H2X7K7|A0A0H2X7K7_XANC8	4.922	4.778
A0A0H2X9B6	Serine protease	XC_2159	tr|A0A0H2X9B6|A0A0H2X9B6_XANC8	18.869	17.519
A0A0H2X9B9	Uncharacterized protein	XC_2164	tr|A0A0H2X9B9|A0A0H2X9B9_XANC8	3.282	0
A0A0H2X7N8	Uncharacterized protein	XC_2190	tr|A0A0H2X7N8|A0A0H2X7N8_XANC8	6.563	0
A0A0H2X7D9	Glucose 1-dehydrogenase homolog	XC_2192	tr|A0A0H2X7D9|A0A0H2X7D9_XANC8	4.102	0
A0A0H2X9E4	TonB-dependent receptor	XC_2194	tr|A0A0H2X9E4|A0A0H2X9E4_XANC8	37.739	0
Q4UUM0	GTPase Der	XC_2197	sp|Q4UUM0|DER_XANC8	0	2.389
A0A0H2X7P8	Fimbrial biogenesis protein	XC_2201	tr|A0A0H2X7P8|A0A0H2X7P8_XANC8	1.641	0
A0A0H2X7R3	Cell division protein	XC_2213	tr|A0A0H2X7R3|A0A0H2X7R3_XANC8	4.102	0
Q4UUK1	Translation initiation factor IF-1	XC_2217	sp|Q4UUK1|IF1_XANC8	6.563	0
A0A0H2X9C4	ATP-dependent Clp protease subunit	XC_2218	tr|A0A0H2X9C4|A0A0H2X9C4_XANC8	2.461	3.185
A0A0H2X9H9	Flagellin	XC_2245	tr|A0A0H2X9H9|A0A0H2X9H9_XANC8	2.461	0
A0A0H2X810	Chemotaxis protein	XC_2311	tr|A0A0H2X810|A0A0H2X810_XANC8	0	3.982
A0A0H2X9Q7	Regulatory protein rpfI	XC_2342	tr|A0A0H2X9Q7|A0A0H2X9Q7_XANC8	0	3.185
A0A0H2X834	Uncharacterized protein	XC_2373	tr|A0A0H2X834|A0A0H2X834_XANC8	1.641	0
A0A0H2X8F7	Glucan 1,4-beta-glucosidase	XC_2461	tr|A0A0H2X8F7|A0A0H2X8F7_XANC8	9.845	15.926
A0A0H2X862	Uncharacterized protein	XC_2481	tr|A0A0H2X862|A0A0H2X862_XANC8	0	3.185
A0A0H2X8I3	TonB-dependent receptor	XC_2512	tr|A0A0H2X8I3|A0A0H2X8I3_XANC8	36.919	38.223
A0A0H2X890	Carboxypeptidase-related protein	XC_2538	tr|A0A0H2X890|A0A0H2X890_XANC8	33.637	22.297
A0A0H2X8A9	Cytochrome C	XC_2563	tr|A0A0H2X8A9|A0A0H2X8A9_XANC8	9.025	0
A0A0H2X8X8	Ribonuclease R	XC_2718	tr|A0A0H2X8X8|A0A0H2X8X8_XANC8	5.743	7.167
A0A0H2XAL5	Glutathione peroxidase	XC_2735	tr|A0A0H2XAL5|A0A0H2XAL5_XANC8	5.743	0
A0A0H2X910	Oxoglutarate dehydrogenase	XC_2749	tr|A0A0H2X910|A0A0H2X910_XANC8	0	8.759
A0A0H2XAU3	Phospholipase	XC_2818	tr|A0A0H2XAU3|A0A0H2XAU3_XANC8	29.535	28.667
A0A0H2X8Y2	Carbonic anhydrase	XC_2819	tr|A0A0H2X8Y2|A0A0H2X8Y2_XANC8	10.665	7.963
A0A0H2X903	Outer membrane efflux protein	XC_2839	tr|A0A0H2X903|A0A0H2X903_XANC8	31.996	23.093
A0A0H2X9E0	Iron receptor	XC_2846	tr|A0A0H2X9E0|A0A0H2X9E0_XANC8	14.767	22.297
A0A0H2XAX8	Uncharacterized protein	XC_2847	tr|A0A0H2XAX8|A0A0H2XAX8_XANC8	1.641	2.389
A0A0H2XAY2	2,3,4,5-tetrahydropyridine-2,6-dicarboxylate N-succinyltransferase	XC_2854	tr|A0A0H2XAY2|A0A0H2XAY2_XANC8	18.049	16.722
A0A0H2X9E9	Outer membrane usher protein FasD	XC_2859	tr|A0A0H2X9E9|A0A0H2X9E9_XANC8	20.51	19.908
A0A0H2X927	Outer membrane protein assembly factor BamA	XC_2873	tr|A0A0H2X927|A0A0H2X927_XANC8	75.478	101.927
A0A0H2X947	TonB-dependent receptor	XC_2899	tr|A0A0H2X947|A0A0H2X947_XANC8	4.922	0
A0A0H2X9J4	Uncharacterized protein	XC_2916	tr|A0A0H2X9J4|A0A0H2X9J4_XANC8	3.282	4.778
A0A0H2XB44	Uncharacterized protein	XC_2932	tr|A0A0H2XB44|A0A0H2XB44_XANC8	10.665	7.167
A0A0H2X9K7	Uncharacterized protein	XC_2969	tr|A0A0H2X9K7|A0A0H2X9K7_XANC8	18.049	11.945
A0A0H2X9B2	Periplasmic protease	XC_2972	tr|A0A0H2X9B2|A0A0H2X9B2_XANC8	41.841	40.612
A0A0H2X9L4	3-hydroxyacyl-CoA dehydrogenase	XC_2975	tr|A0A0H2X9L4|A0A0H2X9L4_XANC8	0	5.574
A0A0H2XBG9	TonB-dependent receptor	XC_3063	tr|A0A0H2XBG9|A0A0H2XBG9_XANC8	15.588	4.778
A0A0H2X9W6	Ubiquinol oxidase subunit 2	XC_3084	tr|A0A0H2X9W6|A0A0H2X9W6_XANC8	9.025	12.741
A0A0H2X9X5	Uncharacterized protein	XC_3102	tr|A0A0H2X9X5|A0A0H2X9X5_XANC8	22.151	18.315
A0A0H2XBI8	Uncharacterized protein	XC_3107	tr|A0A0H2XBI8|A0A0H2XBI8_XANC8	10.665	9.556
A0A0H2XBL0	Uncharacterized protein	XC_3114	tr|A0A0H2XBL0|A0A0H2XBL0_XANC8	33.637	28.667
A0A0H2XBL9	Uncharacterized protein	XC_3127	tr|A0A0H2XBL9|A0A0H2XBL9_XANC8	2.461	0
A0A0H2XBN5	Alanyl dipeptidyl peptidase	XC_3144	tr|A0A0H2XBN5|A0A0H2XBN5_XANC8	17.229	11.148
A0A0H2XBP3	Uncharacterized protein	XC_3168	tr|A0A0H2XBP3|A0A0H2XBP3_XANC8	0	1.593
A0A0H2XA95	Aminopeptidase	XC_3192	tr|A0A0H2XA95|A0A0H2XA95_XANC8	4.922	1.593
A0A0H2XA59	Protein HflC	XC_3195	tr|A0A0H2XA59|A0A0H2XA59_XANC8	0	3.185
A0A0H2XBS3	Low molecular weight heat shock protein	XC_3199	tr|A0A0H2XBS3|A0A0H2XBS3_XANC8	0	2.389
A0A0H2X9W5	Uncharacterized protein	XC_3207	tr|A0A0H2X9W5|A0A0H2X9W5_XANC8	0	7.963
A0A0H2XBT2	TonB-dependent receptor	XC_3209	tr|A0A0H2XBT2|A0A0H2XBT2_XANC8	51.686	64.501
A0A0H2XAC3	Endolytic murein transglycosylase	XC_3223	tr|A0A0H2XAC3|A0A0H2XAC3_XANC8	0	3.982
A0A0H2XBW6	3-oxoacyl-[ACP] reductase	XC_3227	tr|A0A0H2XBW6|A0A0H2XBW6_XANC8	11.486	11.148
A0A0H2XBX5	Outer membrane protein Slp	XC_3240	tr|A0A0H2XBX5|A0A0H2XBX5_XANC8	22.151	19.908
A0A0H2XAC0	Peptidylprolyl isomerase	XC_3261	tr|A0A0H2XAC0|A0A0H2XAC0_XANC8	13.947	8.759
Q4URL3	Trigger factor	XC_3266	sp|Q4URL3|TIG_XANC8	11.486	0
A0A0H2XAD4	Peptidyl-Asp metalloendopeptidase	XC_3280	tr|A0A0H2XAD4|A0A0H2XAD4_XANC8	12.306	4.778
A0A0H2XAG4	Membrane protein	XC_3312	tr|A0A0H2XAG4|A0A0H2XAG4_XANC8	0	1.593
Q4URC8	50S ribosomal protein L11	XC_3351	sp|Q4URC8|RL11_XANC8	10.665	10.352
A0A0H2XAN6	Alkyl hydroperoxide reductase subunit C	XC_3396	tr|A0A0H2XAN6|A0A0H2XAN6_XANC8	23.792	19.908
A0A0H2XAQ2	Glucose-fructose oxidoreductase	XC_3415	tr|A0A0H2XAQ2|A0A0H2XAQ2_XANC8	8.204	4.778
A0A0H2XAD5	Uncharacterized protein	XC_3434	tr|A0A0H2XAD5|A0A0H2XAD5_XANC8	1.641	1.593
A0A0H2XCD9	Uncharacterized protein	XC_3450	tr|A0A0H2XCD9|A0A0H2XCD9_XANC8	0	2.389
A0A0H2XC98	Outer membrane hemin receptor	XC_3463	tr|A0A0H2XC98|A0A0H2XC98_XANC8	0	3.185
A0A0H2XCG5	Uncharacterized protein	XC_3476	tr|A0A0H2XCG5|A0A0H2XCG5_XANC8	2.461	0
A0A0H2XAU4	Cell division protein FtsZ	XC_3505	tr|A0A0H2XAU4|A0A0H2XAU4_XANC8	0	3.185
A0A0H2XAK8	Uncharacterized protein	XC_3523	tr|A0A0H2XAK8|A0A0H2XAK8_XANC8	22.972	15.13
A0A0H2XAW7	Uncharacterized protein	XC_3540	tr|A0A0H2XAW7|A0A0H2XAW7_XANC8	36.919	15.926
A0A0H2XCL3	Putative siderophore receptor	XC_3559	tr|A0A0H2XCL3|A0A0H2XCL3_XANC8	14.767	0
A0A0H2XAY6	General secretion pathway protein D	XC_3563	tr|A0A0H2XAY6|A0A0H2XAY6_XANC8	34.457	42.204
A0A0H2XAR8	Uncharacterized protein	XC_3587	tr|A0A0H2XAR8|A0A0H2XAR8_XANC8	0	2.389
A0A0H2XCW5	Copper resistance protein B	XC_3657	tr|A0A0H2XCW5|A0A0H2XCW5_XANC8	1.641	0
A0A0H2XBD5	Uncharacterized protein	XC_3686	tr|A0A0H2XBD5|A0A0H2XBD5_XANC8	52.506	0
A0A0H2XBB0	Outer membrane protein	XC_3694	tr|A0A0H2XBB0|A0A0H2XBB0_XANC8	50.866	91.575
A0A0H2XCZ2	Uncharacterized protein	XC_3695	tr|A0A0H2XCZ2|A0A0H2XCZ2_XANC8	8.204	2.389
A0A0H2XB32	Uncharacterized protein	XC_3696	tr|A0A0H2XB32|A0A0H2XB32_XANC8	2.461	0
A0A0H2XD32	D-amino acid oxidase	XC_3749	tr|A0A0H2XD32|A0A0H2XD32_XANC8	4.922	3.982
A0A0H2XB84	Uncharacterized protein	XC_3765	tr|A0A0H2XB84|A0A0H2XB84_XANC8	0	1.593
A0A0H2XBJ2	Uncharacterized protein	XC_3773	tr|A0A0H2XBJ2|A0A0H2XBJ2_XANC8	24.612	27.074
A0A0H2XBP7	RNA polymerase sigma factor RpoD	XC_3806	tr|A0A0H2XBP7|A0A0H2XBP7_XANC8	4.102	0
A0A0H2XDE1	Lipid A biosynthesis lauroyl acyltransferase	XC_3808	tr|A0A0H2XDE1|A0A0H2XDE1_XANC8	0	3.982
A0A0H2XDE6	Uncharacterized protein	XC_3813	tr|A0A0H2XDE6|A0A0H2XDE6_XANC8	1.641	1.593
A0A0H2XBP9	Protease 4	XC_3832	tr|A0A0H2XBP9|A0A0H2XBP9_XANC8	16.408	20.704
A0A0H2XDC7	Uncharacterized protein	XC_3867	tr|A0A0H2XDC7|A0A0H2XDC7_XANC8	8.204	1.593
A0A0H2XBU4	Cationic amino acid transporter	XC_3881	tr|A0A0H2XBU4|A0A0H2XBU4_XANC8	0	1.593
A0A0H2XBX9	Uncharacterized protein	XC_3897	tr|A0A0H2XBX9|A0A0H2XBX9_XANC8	2.461	0
A0A0H2XDL0	Uncharacterized protein	XC_3898	tr|A0A0H2XDL0|A0A0H2XDL0_XANC8	3.282	0
A0A0H2XDP4	DNA/pantothenate metabolism flavoprotein	XC_3943	tr|A0A0H2XDP4|A0A0H2XDP4_XANC8	1.641	1.593
A0A0H2XC54	Histone H1	XC_3985	tr|A0A0H2XC54|A0A0H2XC54_XANC8	2.461	3.185
A0A0H2XDT1	Protease Do	XC_3986	tr|A0A0H2XDT1|A0A0H2XDT1_XANC8	11.486	14.333
A0A0H2XBS7	Uncharacterized protein	XC_3989	tr|A0A0H2XBS7|A0A0H2XBS7_XANC8	2.461	3.185
A0A0H2XBT3	Cytochrome B561	XC_3994	tr|A0A0H2XBT3|A0A0H2XBT3_XANC8	1.641	0
A0A0H2XBZ4	TonB-like protein	XC_4057	tr|A0A0H2XBZ4|A0A0H2XBZ4_XANC8	17.229	10.352
A0A0H2XC04	ABC transporter ATP-binding protein	XC_4066	tr|A0A0H2XC04|A0A0H2XC04_XANC8	0	2.389
A0A0H2XCC6	Fatty acyl CoA synthetase	XC_4096	tr|A0A0H2XCC6|A0A0H2XCC6_XANC8	2.461	0
A0A0H2XE37	Dipeptidyl-peptidase	XC_4105	tr|A0A0H2XE37|A0A0H2XE37_XANC8	31.996	36.63
A0A0H2XCI2	Cation efflux system protein	XC_4127	tr|A0A0H2XCI2|A0A0H2XCI2_XANC8	16.408	14.333
A0A0H2XCJ4	Uncharacterized protein	XC_4148	tr|A0A0H2XCJ4|A0A0H2XCJ4_XANC8	54.968	37.426
A0A0H2XE26	Cytochrome C biogenesis protein	XC_4152	tr|A0A0H2XE26|A0A0H2XE26_XANC8	9.845	0
A0A0H2XEG9	Ring canal kelch-like protein	XC_4204	tr|A0A0H2XEG9|A0A0H2XEG9_XANC8	13.947	19.111
A0A0H2XCQ0	Gluconolactonase	XC_4205	tr|A0A0H2XCQ0|A0A0H2XCQ0_XANC8	11.486	7.963
A0A0H2XCR0	Uncharacterized protein	XC_4221	tr|A0A0H2XCR0|A0A0H2XCR0_XANC8	0	5.574
A0A0H2XCG0	OmpA-related protein	XC_4223	tr|A0A0H2XCG0|A0A0H2XCG0_XANC8	114.858	141.742
A0A0H2XCQ6	OmpA-related protein	XC_4224	tr|A0A0H2XCQ6|A0A0H2XCQ6_XANC8	74.657	132.983
A0A0H2XCR3	Uncharacterized protein	XC_4238	tr|A0A0H2XCR3|A0A0H2XCR3_XANC8	1.641	0
A0A0H2XCR8	Transglycolase epimerase	XC_4244	tr|A0A0H2XCR8|A0A0H2XCR8_XANC8	4.922	0
A0A0H2XCS1	Uncharacterized protein	XC_4250	tr|A0A0H2XCS1|A0A0H2XCS1_XANC8	4.102	2.389
A0A0H2XEP0	Uncharacterized protein	XC_4284	tr|A0A0H2XEP0|A0A0H2XEP0_XANC8	7.384	5.574
A0A0H2XCW8	Hemagglutinin	XC_4290	tr|A0A0H2XCW8|A0A0H2XCW8_XANC8	31.996	10.352
A0A0H2XCK3	Toluene tolerance protein	XC_4297	tr|A0A0H2XCK3|A0A0H2XCK3_XANC8	0	9.556
A0A0H2XEQ3	Toluene tolerance protein	XC_4299	tr|A0A0H2XEQ3|A0A0H2XEQ3_XANC8	20.51	28.667
A0A0H2XEE9	Lipoprotein	XC_4301	tr|A0A0H2XEE9|A0A0H2XEE9_XANC8	31.996	25.482
A0A0H2XCZ0	Uncharacterized protein	XC_4310	tr|A0A0H2XCZ0|A0A0H2XCZ0_XANC8	17.229	7.963
A0A0H2XEF8	Uncharacterized protein	XC_4311	tr|A0A0H2XEF8|A0A0H2XEF8_XANC8	53.327	62.112
A0A0H2XCM1	Oar protein	XC_4327	tr|A0A0H2XCM1|A0A0H2XCM1_XANC8	34.457	49.371

## Sheet: Table S3
Table S3 Localization and signal peptide prediction as well as GO analysis of differentially expressed proteins that were identified (fold change > 2.0) from Xcc17 (wild type) and H27 (lolA mutant). The † and ‡ denote that the protein is unique to Xcc17 or H27, respectively. The gene ID is based on X. campestris pv. campestris strain 8004.
Protein ID	Protein Name	Gene ID	Accession	pI	Mass (Da)	H27 vs Xcc17 Fold Change 2.0	TMH	TMHMM	SP	SecretomeP	TatP	Biological Process	Cellular Component	Molecular Function
A0A0H2X2J6	Uncharacterized protein	XC_0049	tr|A0A0H2X2J6|A0A0H2X2J6_XANC8	6.78	28826	‡	1		YES	NO	YES
A0A0H2X2A9	Uncharacterized protein	XC_0086	tr|A0A0H2X2A9|A0A0H2X2A9_XANC8	10.14	27418	‡	0	OUT	NO	NO	NO
A0A0H2X2N7	TldD protein	XC_0094	tr|A0A0H2X2N7|A0A0H2X2N7_XANC8	5.72	48814	†	0	OUT	NO	NO	NO			-->metallopeptidase activity [GO:0008237]
A0A0H2X3V8	TldD protein	XC_0096	tr|A0A0H2X3V8|A0A0H2X3V8_XANC8	8.39	60089	†	1		NO	YES	NO		-->integral component of membrane [GO:0016021]	-->metallopeptidase activity [GO:0008237]
A0A0H2X2G3	ATP-dependent DNA ligase	XC_0109	tr|A0A0H2X2G3|A0A0H2X2G3_XANC8	9.97	106913	0.485375	0	OUT	NO	YES	NO	-->DNA recombination [GO:0006310] --> DNA repair [GO:0006281]		-->ATP binding [GO:0005524] --> DNA ligase (ATP) activity [GO:0003910]
A0A0H2X3X0	TonB-dependent receptor	XC_0124	tr|A0A0H2X3X0|A0A0H2X3X0_XANC8	4.91	117738	†	0	OUT	YES	YES	NO	-->transport [GO:0006810]	-->cell outer membrane [GO:0009279]	-->receptor activity [GO:0004872]
A0A0H2X478	Peptidyl-dipeptidase	XC_0240	tr|A0A0H2X478|A0A0H2X478_XANC8	5.44	77182	‡	0	OUT	NO	YES	NO			-->metal ion binding [GO:0046872] --> metalloendopeptidase activity [GO:0004222]
A0A0H2X4C6	Dipeptidyl anminopeptidase	XC_0253	tr|A0A0H2X4C6|A0A0H2X4C6_XANC8	5.54	75389	†	0	OUT	YES	YES	NO			-->serine-type peptidase activity [GO:0008236]
A0A0H2X4E0	Uncharacterized protein	XC_0268	tr|A0A0H2X4E0|A0A0H2X4E0_XANC8	10.77	46349	†	0	OUT	NO	YES	NO
A0A0H2X3E2	Uncharacterized protein	XC_0347	tr|A0A0H2X3E2|A0A0H2X3E2_XANC8	5.86	15840	†	0	OUT	YES	YES	NO
A0A0H2X3W0	Ferric pseudobactin M114 receptor protein	XC_0558	tr|A0A0H2X3W0|A0A0H2X3W0_XANC8	8.92	89162	0.485375	0	OUT	YES	YES	NO	-->siderophore transport [GO:0015891]	-->cell outer membrane [GO:0009279]	-->iron ion binding [GO:0005506] --> receptor activity [GO:0004872]
A0A0H2X586	Dipeptidyl peptidase IV	XC_0611	tr|A0A0H2X586|A0A0H2X586_XANC8	6.75	88691	†	0	OUT	NO	YES	NO			-->serine-type peptidase activity [GO:0008236]
A0A0H2X3T6	Glucanase	XC_0626	tr|A0A0H2X3T6|A0A0H2X3T6_XANC8	7.79	59721	†	0	OUT	YES	YES	NO	-->cellulose catabolic process [GO:0030245]		-->hydrolase activity, hydrolyzing O-glycosyl compounds [GO:0004553]
A0A0H2X3I1	Uncharacterized protein	XC_0630	tr|A0A0H2X3I1|A0A0H2X3I1_XANC8	7.07	27868	†	0	OUT	NO		NO
A0A0H2X429	Endoglucanase	XC_0639	tr|A0A0H2X429|A0A0H2X429_XANC8	6.48	52551	0.420608	0	OUT	YES	YES	NO	-->cellulose catabolic process [GO:0030245]		-->carbohydrate binding [GO:0030246] --> cellulase activity [GO:0008810]
A0A0H2X5D2	TonB-dependent receptor	XC_0687	tr|A0A0H2X5D2|A0A0H2X5D2_XANC8	4.96	85525	0.33599	0	OUT	YES	YES	NO	-->transport [GO:0006810]	-->cell outer membrane [GO:0009279]	-->receptor activity [GO:0004872]
A0A0H2X5D7	Rod shape-determining protein	XC_0692	tr|A0A0H2X5D7|A0A0H2X5D7_XANC8	8.2	45889	‡	1		NO	YES	NO	-->regulation of cell shape [GO:0008360]	-->integral component of membrane [GO:0016021]
A0A0H2X3U9	Uncharacterized protein	XC_0722	tr|A0A0H2X3U9|A0A0H2X3U9_XANC8	7.56	29326	†	0	OUT	NO	YES	YES
A0A0H2X412	TonB-dependent receptor	XC_0806	tr|A0A0H2X412|A0A0H2X412_XANC8	4.83	89100	†	0	OUT	YES	YES	NO	-->transport [GO:0006810]	-->cell outer membrane [GO:0009279]	-->receptor activity [GO:0004872]
A0A0H2X4M7	Polyphosphate-selective porin O	XC_0819	tr|A0A0H2X4M7|A0A0H2X4M7_XANC8	6.15	42950	†	0	OUT	YES	YES	NO
A0A0H2X4D2	Uncharacterized protein	XC_0854	tr|A0A0H2X4D2|A0A0H2X4D2_XANC8	9.5	18146	‡	0	OUT	YES	YES	NO
A0A0H2X4R7	Pyrophosphate--fructose 6-phosphate 1-phosphotransferase	XC_0872	tr|A0A0H2X4R7|A0A0H2X4R7_XANC8	9.25	44855	‡	0	OUT	NO	NO	NO	-->fructose 6-phosphate metabolic process [GO:0006002]	-->cytoplasm [GO:0005737]	-->6-phosphofructokinase activity [GO:0003872] --> diphosphate-fructose-6-phosphate 1-phosphotransferase activity [GO:0047334] --> metal ion binding [GO:0046872]
A0A0H2X4K9	Uncharacterized protein	XC_0935	tr|A0A0H2X4K9|A0A0H2X4K9_XANC8	11.14	33134	‡	0	OUT	NO	NO	NO
A0A0H2X504	Outer membrane protein	XC_0969	tr|A0A0H2X504|A0A0H2X504_XANC8	4.93	21621	†	0	OUT	YES	YES	NO		-->integral component of membrane [GO:0016021] --> outer membrane [GO:0019867]
A0A0H2X4R9	Carboxylic ester hydrolase	XC_1001	tr|A0A0H2X4R9|A0A0H2X4R9_XANC8	7.21	53055	†	0	OUT	YES	YES	NO			-->hydrolase activity [GO:0016787]
A0A0H2X6G4	Alpha-glucosidase	XC_1002	tr|A0A0H2X6G4|A0A0H2X6G4_XANC8	6.47	72688	0.242643	0	OUT	YES	NO	NO			-->carbohydrate binding [GO:0030246] --> catalytic activity [GO:0003824]
A0A0H2X550	VirB6 protein	XC_1027	tr|A0A0H2X550|A0A0H2X550_XANC8	8.98	34640	‡	4		NO	YES	NO	-->protein secretion by the type IV secretion system [GO:0030255]	-->integral component of membrane [GO:0016021]
A0A0H2X6S5	TolA protein	XC_1140	tr|A0A0H2X6S5|A0A0H2X6S5_XANC8	5.57	37655	‡	1		NO	YES	NO		-->integral component of membrane [GO:0016021]	-->transporter activity [GO:0005215]
A0A0H2X5F6	Uncharacterized protein	XC_1168	tr|A0A0H2X5F6|A0A0H2X5F6_XANC8	9.49	18747	0.388347	0	OUT	YES	YES	NO
A0A0H2X6U8	Penicillin-binding protein 1B	XC_1176	tr|A0A0H2X6U8|A0A0H2X6U8_XANC8	9.2	87817	†	1		NO	YES	NO	-->cell wall organization [GO:0071555] --> peptidoglycan biosynthetic process [GO:0009252] --> regulation of cell shape [GO:0008360] --> response to antibiotic [GO:0046677]	-->integral component of membrane [GO:0016021] --> peptidoglycan-based cell wall [GO:0009274]	-->penicillin binding [GO:0008658] --> peptidase activity [GO:0008233] --> peptidoglycan glycosyltransferase activity [GO:0008955]
A0A0H2X6Y8	Beta-mannosidase	XC_1218	tr|A0A0H2X6Y8|A0A0H2X6Y8_XANC8	5.9	100191	†	0	OUT	YES	YES	NO	-->carbohydrate metabolic process [GO:0005975]		-->hydrolase activity, hydrolyzing O-glycosyl compounds [GO:0004553]
A0A0H2X5K0	Uncharacterized protein	XC_1319	tr|A0A0H2X5K0|A0A0H2X5K0_XANC8	9.03	12224	0.485375	1		NO		NO			-->calcium ion binding [GO:0005509]
A0A0H2X624	Alkaline phosphatase	XC_1519	tr|A0A0H2X624|A0A0H2X624_XANC8	5.67	60252	0.401648	0	OUT	YES	YES	NO			-->phosphatase activity [GO:0016791]
A0A0H2X653	TonB-dependent receptor	XC_1546	tr|A0A0H2X653|A0A0H2X653_XANC8	5.14	109306	0.258817	0	OUT	YES	YES	NO	-->transport [GO:0006810]	-->cell outer membrane [GO:0009279] --> integral component of membrane [GO:0016021]	-->receptor activity [GO:0004872]
A0A0H2X5X2	Pre-pilin like leader sequence	XC_1621	tr|A0A0H2X5X2|A0A0H2X5X2_XANC8	9.3	18216	†	1		NO	YES	NO	-->protein secretion by the type II secretion system [GO:0015628]	-->integral component of membrane [GO:0016021] --> type II protein secretion system complex [GO:0015627]	-->protein transporter activity [GO:0008565]
A0A0H2X7X5	Uncharacterized protein	XC_1631	tr|A0A0H2X7X5|A0A0H2X7X5_XANC8	4.86	8410	†	0	OUT	NO	YES	NO
A0A0H2X5Y1	VirB8 protein	XC_1632	tr|A0A0H2X5Y1|A0A0H2X5Y1_XANC8	9.45	37240	†	1		NO	YES	NO		-->integral component of membrane [GO:0016021]	-->oxidoreductase activity [GO:0016491]
A0A0H2X805	VirB4 protein	XC_1639	tr|A0A0H2X805|A0A0H2X805_XANC8	5.81	91332	†	0	OUT	NO	NO	NO			-->ATP binding [GO:0005524]
A0A0H2X809	TonB-dependent receptor	XC_1644	tr|A0A0H2X809|A0A0H2X809_XANC8	5.47	102529	2.29717	0	OUT	YES	YES	NO	-->transport [GO:0006810]	-->cell outer membrane [GO:0009279] --> integral component of membrane [GO:0016021]	-->receptor activity [GO:0004872]
A0A0H2X6B8	Alpha-glucosidase	XC_1645	tr|A0A0H2X6B8|A0A0H2X6B8_XANC8	5.8	77734	2.1353	0	OUT	YES	NO	NO			-->carbohydrate binding [GO:0030246] --> catalytic activity [GO:0003824]
Q4UVY7	Chaperone protein HtpG	XC_1721	sp|Q4UVY7|HTPG_XANC8	5.11	70788	‡	0	OUT	NO	NO	NO	-->protein folding [GO:0006457] --> response to stress [GO:0006950]	-->cytoplasm [GO:0005737]	-->ATP binding [GO:0005524] --> unfolded protein binding [GO:0051082]
A0A0H2X6J8	Protein-export membrane protein SecF	XC_1739	tr|A0A0H2X6J8|A0A0H2X6J8_XANC8	6.35	35338	†	6		NO	NO	NO	-->intracellular protein transmembrane transport [GO:0065002] --> protein targeting [GO:0006605] --> protein transport by the Sec complex [GO:0043952]	-->integral component of membrane [GO:0016021] --> intracellular [GO:0005622] --> plasma membrane [GO:0005886]	-->P-P-bond-hydrolysis-driven protein transmembrane transporter activity [GO:0015450]
A0A0H2X6K5	Uncharacterized protein	XC_1751	tr|A0A0H2X6K5|A0A0H2X6K5_XANC8	6.44	186210	‡	0	OUT	NO	NO	NO	-->glutamate catabolic process to 2-oxoglutarate [GO:0019551]		-->glutamate dehydrogenase (NAD+) activity [GO:0004352]
A0A0H2X6B1	Uncharacterized protein	XC_1758	tr|A0A0H2X6B1|A0A0H2X6B1_XANC8	9.42	39912	‡	0	OUT	NO	NO	NO
A0A0H2X8B5	Virulence regulator	XC_1806	tr|A0A0H2X8B5|A0A0H2X8B5_XANC8	9.12	14950	0.485322	0	OUT	NO	YES	NO	-->regulation of transcription, DNA-templated [GO:0006355]	-->intracellular [GO:0005622]	-->DNA binding [GO:0003677]
A0A0H2X8L2	Uncharacterized protein	XC_1868	tr|A0A0H2X8L2|A0A0H2X8L2_XANC8	8.62	19462	‡	0	OUT	YES	YES	NO
A0A0H2X6W5	Glutaryl-7-ACA acylase	XC_1881	tr|A0A0H2X6W5|A0A0H2X6W5_XANC8	6.09	70593	0.436799	0	OUT	YES	YES	NO			-->dipeptidyl-peptidase activity [GO:0008239]
A0A0H2X6Y2	Pseudouridine synthase	XC_1904	tr|A0A0H2X6Y2|A0A0H2X6Y2_XANC8	11.28	58655	†	0	OUT	NO	YES	NO	-->pseudouridine synthesis [GO:0001522]		-->pseudouridine synthase activity [GO:0009982] --> RNA binding [GO:0003723]
A0A0H2X715	Uncharacterized protein	XC_1921	tr|A0A0H2X715|A0A0H2X715_XANC8	9.11	12119	†	1		YES	YES	NO
A0A0H2X6Z7	Lipopolysaccharide assembly protein B	XC_1927	tr|A0A0H2X6Z7|A0A0H2X6Z7_XANC8	5.83	44401	‡	1		NO	NO	NO	-->lipopolysaccharide metabolic process [GO:0008653] --> regulation of lipid biosynthetic process [GO:0046890]	-->integral component of membrane [GO:0016021] --> intrinsic component of the cytoplasmic side of the plasma membrane [GO:0031235]	-->iron ion binding [GO:0005506]
A0A0H2X7I8	Metallopeptidase	XC_2148	tr|A0A0H2X7I8|A0A0H2X7I8_XANC8	7.69	76847	‡	0	OUT	YES	YES	NO			-->metalloendopeptidase activity [GO:0004222]
A0A0H2X7K2	Oxidoreductase	XC_2150	tr|A0A0H2X7K2|A0A0H2X7K2_XANC8	7.2	32823	‡	0	OUT	NO	NO	NO			-->oxidoreductase activity [GO:0016491]
A0A0H2X9B9	Uncharacterized protein	XC_2164	tr|A0A0H2X9B9|A0A0H2X9B9_XANC8	4.99	18800	†	0	OUT	NO	NO	NO
A0A0H2X7N8	Uncharacterized protein	XC_2190	tr|A0A0H2X7N8|A0A0H2X7N8_XANC8	9.38	24537	†	0	OUT	NO	YES	NO
A0A0H2X7D9	Glucose 1-dehydrogenase homolog	XC_2192	tr|A0A0H2X7D9|A0A0H2X7D9_XANC8	6.19	30873	†	0	OUT	NO	NO	NO			-->oxidoreductase activity [GO:0016491]
A0A0H2X9E4	TonB-dependent receptor	XC_2194	tr|A0A0H2X9E4|A0A0H2X9E4_XANC8	5.01	95084	†	0	OUT	YES	YES	NO	-->transport [GO:0006810]	-->cell outer membrane [GO:0009279]	-->receptor activity [GO:0004872]
Q4UUM0	GTPase Der	XC_2197	sp|Q4UUM0|DER_XANC8	8.39	51357	‡	0	OUT	NO	NO	NO	-->ribosome biogenesis [GO:0042254]		-->GTP binding [GO:0005525]
A0A0H2X7P8	Fimbrial biogenesis protein	XC_2201	tr|A0A0H2X7P8|A0A0H2X7P8_XANC8	9.25	27826	†	0	OUT	NO	YES	NO
A0A0H2X7R3	Cell division protein	XC_2213	tr|A0A0H2X7R3|A0A0H2X7R3_XANC8	8.25	84642	†	5		NO	NO	NO	-->cell cycle [GO:0007049] --> cell division [GO:0051301] --> chromosome segregation [GO:0007059]	-->integral component of membrane [GO:0016021] --> plasma membrane [GO:0005886]	-->ATP binding [GO:0005524] --> DNA binding [GO:0003677]
Q4UUK1	Translation initiation factor IF-1	XC_2217	sp|Q4UUK1|IF1_XANC8	9.39	8396	†	0	INSIDE	NO	NO	NO		-->cytoplasm [GO:0005737]	-->rRNA binding [GO:0019843] --> translation initiation factor activity [GO:0003743]
A0A0H2X9H9	Flagellin	XC_2245	tr|A0A0H2X9H9|A0A0H2X9H9_XANC8	5.41	40637	†	0	OUT	NO	YES	NO	-->bacterial-type flagellum-dependent cell motility [GO:0071973] --> bacterial-type flagellum organization [GO:0044781]	-->bacterial-type flagellum filament [GO:0009420] --> extracellular region [GO:0005576]	-->structural molecule activity [GO:0005198]
A0A0H2X810	Chemotaxis protein	XC_2311	tr|A0A0H2X810|A0A0H2X810_XANC8	5.04	72822	‡	1		NO	NO	NO	-->chemotaxis [GO:0006935]	-->integral component of membrane [GO:0016021]	-->signal transducer activity [GO:0004871]
A0A0H2X9Q7	Regulatory protein rpfI	XC_2342	tr|A0A0H2X9Q7|A0A0H2X9Q7_XANC8	8.23	36444	‡	0	OUT	YES	YES	NO
A0A0H2X834	Uncharacterized protein	XC_2373	tr|A0A0H2X834|A0A0H2X834_XANC8	5.97	60296	†	0	OUT	NO	YES	NO			-->hydrolase activity [GO:0016787]
A0A0H2X862	Uncharacterized protein	XC_2481	tr|A0A0H2X862|A0A0H2X862_XANC8	5.44	60883	‡	0	OUT	NO	YES	NO	-->carbohydrate metabolic process [GO:0005975]	-->beta-galactosidase complex [GO:0009341]	-->beta-galactosidase activity [GO:0004565]
A0A0H2X8A9	Cytochrome C	XC_2563	tr|A0A0H2X8A9|A0A0H2X8A9_XANC8	9.25	48807	†	0	OUT	YES	YES	NO
A0A0H2XAL5	Glutathione peroxidase	XC_2735	tr|A0A0H2XAL5|A0A0H2XAL5_XANC8	9.3	20321	†	1		YES	YES	NO	-->response to oxidative stress [GO:0006979]		-->glutathione peroxidase activity [GO:0004602]
A0A0H2X910	Oxoglutarate dehydrogenase	XC_2749	tr|A0A0H2X910|A0A0H2X910_XANC8	6.14	109832	‡	0	OUT	NO	NO	NO	-->tricarboxylic acid cycle [GO:0006099]		-->oxoglutarate dehydrogenase (succinyl-transferring) activity [GO:0004591] --> thiamine pyrophosphate binding [GO:0030976]
A0A0H2X947	TonB-dependent receptor	XC_2899	tr|A0A0H2X947|A0A0H2X947_XANC8	4.68	112096	†	0	OUT	YES	YES	NO	-->transport [GO:0006810]	-->cell outer membrane [GO:0009279]	-->receptor activity [GO:0004872]
A0A0H2X9L4	3-hydroxyacyl-CoA dehydrogenase	XC_2975	tr|A0A0H2X9L4|A0A0H2X9L4_XANC8	9.21	73899	‡	0	OUT	NO	NO	NO	-->fatty acid beta-oxidation [GO:0006635]		-->3-hydroxyacyl-CoA dehydrogenase activity [GO:0003857]
A0A0H2XBG9	TonB-dependent receptor	XC_3063	tr|A0A0H2XBG9|A0A0H2XBG9_XANC8	5.1	85519	0.306518	0	OUT	YES	YES	NO	-->transport [GO:0006810]	-->cell outer membrane [GO:0009279]	-->receptor activity [GO:0004872]
A0A0H2XBL9	Uncharacterized protein	XC_3127	tr|A0A0H2XBL9|A0A0H2XBL9_XANC8	10.73	64584	†	11		NO	NO	NO		-->integral component of membrane [GO:0016021]
A0A0H2XBP3	Uncharacterized protein	XC_3168	tr|A0A0H2XBP3|A0A0H2XBP3_XANC8	6.1	85739	‡	1		YES	YES	NO			-->carbohydrate binding [GO:0030246] --> catalytic activity [GO:0003824]
A0A0H2XA95	Aminopeptidase	XC_3192	tr|A0A0H2XA95|A0A0H2XA95_XANC8	5.98	96043	0.323649	0	OUT	YES	YES	NO			-->aminopeptidase activity [GO:0004177] --> metallopeptidase activity [GO:0008237] --> zinc ion binding [GO:0008270]
A0A0H2XA59	Protein HflC	XC_3195	tr|A0A0H2XA59|A0A0H2XA59_XANC8	8.7	31888	‡	1		NO	NO	NO	-->regulation of peptidase activity [GO:0052547]	-->integral component of membrane [GO:0016021]
A0A0H2XBS3	Low molecular weight heat shock protein	XC_3199	tr|A0A0H2XBS3|A0A0H2XBS3_XANC8	5.47	17693	‡	0	OUT	NO	NO	NO
A0A0H2X9W5	Uncharacterized protein	XC_3207	tr|A0A0H2X9W5|A0A0H2X9W5_XANC8	6.12	178988	‡	0	OUT	NO	YES	NO			-->endopeptidase inhibitor activity [GO:0004866]
A0A0H2XAC3	Endolytic murein transglycosylase	XC_3223	tr|A0A0H2XAC3|A0A0H2XAC3_XANC8	9.73	38159	‡	1		NO	NO	NO	-->cell wall organization [GO:0071555] --> peptidoglycan biosynthetic process [GO:0009252]	-->integral component of plasma membrane [GO:0005887]	-->lyase activity [GO:0016829] --> lytic endotransglycosylase activity [GO:0008932]
Q4URL3	Trigger factor	XC_3266	sp|Q4URL3|TIG_XANC8	5.29	48284	†	0	OUT	NO	NO	NO	-->cell cycle [GO:0007049] --> cell division [GO:0051301] --> protein folding [GO:0006457] --> protein transport [GO:0015031]	-->cytoplasm [GO:0005737]	-->peptidyl-prolyl cis-trans isomerase activity [GO:0003755]
A0A0H2XAD4	Peptidyl-Asp metalloendopeptidase	XC_3280	tr|A0A0H2XAD4|A0A0H2XAD4_XANC8	7.22	44452	0.388266	0	OUT	YES	YES	NO			-->metallopeptidase activity [GO:0008237]
A0A0H2XAG4	Membrane protein	XC_3312	tr|A0A0H2XAG4|A0A0H2XAG4_XANC8	7.72	41514	‡	5		NO	NO	NO	-->transmembrane transport [GO:0055085]	-->integral component of membrane [GO:0016021]
A0A0H2XCD9	Uncharacterized protein	XC_3450	tr|A0A0H2XCD9|A0A0H2XCD9_XANC8	9.07	25735	‡	0	OUT	YES	YES	NO
A0A0H2XC98	Outer membrane hemin receptor	XC_3463	tr|A0A0H2XC98|A0A0H2XC98_XANC8	5.47	82721	‡	0	OUT	YES	YES	NO		-->cell outer membrane [GO:0009279]	-->receptor activity [GO:0004872] --> transporter activity [GO:0005215]
A0A0H2XCG5	Uncharacterized protein	XC_3476	tr|A0A0H2XCG5|A0A0H2XCG5_XANC8	7.79	74830	†	1		NO	NO	NO
A0A0H2XAU4	Cell division protein FtsZ	XC_3505	tr|A0A0H2XAU4|A0A0H2XAU4_XANC8	4.76	42478	‡	0	OUT	NO	NO	NO	-->cell septum assembly [GO:0090529] --> FtsZ-dependent cytokinesis [GO:0043093] --> protein polymerization [GO:0051258]	-->cell division site [GO:0032153] --> cytoplasm [GO:0005737]	-->GTPase activity [GO:0003924] --> GTP binding [GO:0005525]
A0A0H2XAW7	Uncharacterized protein	XC_3540	tr|A0A0H2XAW7|A0A0H2XAW7_XANC8	4.44	22325	0.431377	0	OUT	YES	YES	NO
A0A0H2XCL3	Putative siderophore receptor	XC_3559	tr|A0A0H2XCL3|A0A0H2XCL3_XANC8	5.79	79495	†	0	OUT	YES	YES	NO	-->siderophore transport [GO:0015891]	-->cell outer membrane [GO:0009279] --> integral component of membrane [GO:0016021]	-->iron ion binding [GO:0005506] --> receptor activity [GO:0004872]
A0A0H2XAR8	Uncharacterized protein	XC_3587	tr|A0A0H2XAR8|A0A0H2XAR8_XANC8	6.26	46600	‡	0	OUT	NO	NO	NO			-->ATP binding [GO:0005524]
A0A0H2XCW5	Copper resistance protein B	XC_3657	tr|A0A0H2XCW5|A0A0H2XCW5_XANC8	5.61	52505	†	0	OUT	YES	YES	NO	-->cellular copper ion homeostasis [GO:0006878]	-->cell outer membrane [GO:0009279] --> integral component of membrane [GO:0016021]	-->copper ion binding [GO:0005507]
A0A0H2XBD5	Uncharacterized protein	XC_3686	tr|A0A0H2XBD5|A0A0H2XBD5_XANC8	4.4	26051	†	0	OUT	NO	YES	NO		-->integral component of membrane [GO:0016021]
A0A0H2XCZ2	Uncharacterized protein	XC_3695	tr|A0A0H2XCZ2|A0A0H2XCZ2_XANC8	6.09	22177	0.291199	0	OUT	YES	YES	NO
A0A0H2XB32	Uncharacterized protein	XC_3696	tr|A0A0H2XB32|A0A0H2XB32_XANC8	5.89	21373	†	1		YES	YES	NO
A0A0H2XB84	Uncharacterized protein	XC_3765	tr|A0A0H2XB84|A0A0H2XB84_XANC8	7.12	29299	‡	2		NO	NO	NO		-->integral component of membrane [GO:0016021]
A0A0H2XBP7	RNA polymerase sigma factor RpoD	XC_3806	tr|A0A0H2XBP7|A0A0H2XBP7_XANC8	4.89	69904	†	0	OUT	NO	NO	NO	-->transcription initiation from bacterial-type RNA polymerase promoter [GO:0001123]	-->cytoplasm [GO:0005737]	-->DNA binding [GO:0003677] --> sigma factor activity [GO:0016987] --> transcription factor activity, sequence-specific DNA binding [GO:0003700]
A0A0H2XDE1	Lipid A biosynthesis lauroyl acyltransferase	XC_3808	tr|A0A0H2XDE1|A0A0H2XDE1_XANC8	9.98	33857	‡	0	OUT	NO	YES	NO		-->integral component of membrane [GO:0016021]	-->transferase activity, transferring acyl groups [GO:0016746]
A0A0H2XDC7	Uncharacterized protein	XC_3867	tr|A0A0H2XDC7|A0A0H2XDC7_XANC8	5.6	21026	0.194174	0	OUT	YES	YES	NO
A0A0H2XBU4	Cationic amino acid transporter	XC_3881	tr|A0A0H2XBU4|A0A0H2XBU4_XANC8	9.57	45214	‡	12		NO	NO	NO		-->integral component of membrane [GO:0016021]	-->amino acid transmembrane transporter activity [GO:0015171]
A0A0H2XBX9	Uncharacterized protein	XC_3897	tr|A0A0H2XBX9|A0A0H2XBX9_XANC8	10.5	42257	†	9		NO	NO	NO	-->heme a biosynthetic process [GO:0006784]	-->integral component of membrane [GO:0016021] --> plasma membrane [GO:0005886]	-->oxidoreductase activity, acting on the CH-CH group of donors [GO:0016627]
A0A0H2XDL0	Uncharacterized protein	XC_3898	tr|A0A0H2XDL0|A0A0H2XDL0_XANC8	10.11	20691	†	1		NO	NO	YES
A0A0H2XBT3	Cytochrome B561	XC_3994	tr|A0A0H2XBT3|A0A0H2XBT3_XANC8	11.62	19975	†	4		NO	NO	NO	-->respiratory electron transport chain [GO:0022904]	-->integral component of membrane [GO:0016021]	-->electron carrier activity [GO:0009055]
A0A0H2XC04	ABC transporter ATP-binding protein	XC_4066	tr|A0A0H2XC04|A0A0H2XC04_XANC8	6.01	36343	‡	0	OUT	NO	NO	NO			-->ATPase activity [GO:0016887] --> ATP binding [GO:0005524]
A0A0H2XCC6	Fatty acyl CoA synthetase	XC_4096	tr|A0A0H2XCC6|A0A0H2XCC6_XANC8	9.68	23554	†	0	OUT	YES	NO	NO
A0A0H2XE26	Cytochrome C biogenesis protein	XC_4152	tr|A0A0H2XE26|A0A0H2XE26_XANC8	10.27	21991	†	1		NO	NO	NO	-->cell redox homeostasis [GO:0045454]	-->cell [GO:0005623]	-->antioxidant activity [GO:0016209] --> oxidoreductase activity [GO:0016491]
A0A0H2XCR0	Uncharacterized protein	XC_4221	tr|A0A0H2XCR0|A0A0H2XCR0_XANC8	9.78	41569	‡	0	OUT	NO	YES	NO
A0A0H2XCR3	Uncharacterized protein	XC_4238	tr|A0A0H2XCR3|A0A0H2XCR3_XANC8	7.13	40457	†	0	OUT	NO	YES	NO
A0A0H2XCR8	Transglycolase epimerase	XC_4244	tr|A0A0H2XCR8|A0A0H2XCR8_XANC8	9.44	58575	†	0	OUT	YES	YES	NO	-->carbohydrate metabolic process [GO:0005975]		-->carbohydrate binding [GO:0030246] --> isomerase activity [GO:0016853]
A0A0H2XCW8	Hemagglutinin	XC_4290	tr|A0A0H2XCW8|A0A0H2XCW8_XANC8	4.37	172742	0.32354	1		NO	YES	NO	-->cell communication [GO:0007154]	-->integral component of membrane [GO:0016021]	-->calcium ion binding [GO:0005509]
A0A0H2XCK3	Toluene tolerance protein	XC_4297	tr|A0A0H2XCK3|A0A0H2XCK3_XANC8	6.73	26328	‡	5		NO	NO	NO	-->transport [GO:0006810]	-->ATP-binding cassette (ABC) transporter complex [GO:0043190]
A0A0H2XCZ0	Uncharacterized protein	XC_4310	tr|A0A0H2XCZ0|A0A0H2XCZ0_XANC8	6.06	89998	0.462186	0	OUT	YES	YES	NO			-->carbohydrate binding [GO:0030246] --> catalytic activity [GO:0003824]
